# Supplementary material for: The complex architecture and epigenomic impact of plant T-DNA insertions
Source: PLoS Genet. 2019 Jan 18;15(1):e1007819. doi: 10.1371/journal.pgen.1007819 (PMC6338467; doi:10.1371/journal.pgen.1007819)
Supplement: S2 Table — (XLSX) [file pgen.1007819.s002.xlsx]

## Sheet: S2 Table - Jupe et al T-DNA
S2 Table: Genome Alignment of Oxford Nanopore assembled contigs against TAIR10 using the Bionano Genomics RefAligner algorithm.
Line	cmap	Chromosome	cmap start	cmap end	chr start	chr end	Orientation
SALK_059379	10	1	5.31774e+06	22315	24254	5328563	-
SALK_059379	5	1	37792	366621	5328563	5657839	+
SALK_059379	16	1	8620	2877741	5680763	8554475	+
SALK_059379	72	1	3661	1224608	8600616	9808386	+
SALK_059379	70	1	3875948	25492	9827538	13703186	-
SALK_059379	18	1	777662	24085	13735991	14592993	-
SALK_059379	118	1	115100	537	15129267	15235242	-
SALK_059379	39	1	2479	131685	15511397	15640740	+
SALK_059379	45	1	2209434	14559	15668615	17853672	-
SALK_059379	59	1	3740411	27818	17881616	21602744	-
SALK_059379	52	1	2488	1111483	21899108	23008368	+
SALK_059379	14	1	24385	3101213	23068844	26152038	+
SALK_059379	17	1	4276865	8544	26152038	30422380	-
SALK_059379	76	2	62048	2640133	68238	2651681	+
SALK_059379	75	2	608883	4959	2651681	3256113	-
SALK_059379	64	2	60268	1250	3256625	3316608	-
SALK_059379	63	2	160645	36851	3288802	3358021	-
SALK_059379	65	2	115384	68460	3313079	3361560	-
SALK_059379	82	2	139172	17559	3475087	3598179	-
SALK_059379	2	2	322	6159032	3654381	9788819	+
SALK_059379	74	2	4014	3264241	9794392	13061339	+
SALK_059379	4	2	2155055	33228.5	13090381	15213430	-
SALK_059379	7	2	42378	4535235	15213430	19687660	+
SALK_059379	73	3	1425173	2977	689	1425062	-
SALK_059379	31	3	4271341	17800	1453195	5711418	-
SALK_059379	11	3	1010	2204384	5728354	7935299	+
SALK_059379	47	3	1842518	6017.5	7953884	9.79408e+06	-
SALK_059379	71	3	4899	1272864	9805459	11076134	+
SALK_059379	77	3	168	395062	11101560	11497960	+
SALK_059379	32	3	1963833	8923	11551285	13508540	-
SALK_059379	44	3	20363	79593	13618236	13677372	+
SALK_059379	38	3	293361	10056	13872749	14171701	-
SALK_059379	40	3	2101725	68	14252740	16336786	-
SALK_059379	67	3	1.28572e+06	19757	1.63301e+07	17598718	-
SALK_059379	53	3	13958	2090295	17622796	19702944	+
SALK_059379	55	3	2691	522015	19729544	20249810	+
SALK_059379	81	3	590826	3526	20295252	20883688	-
SALK_059379	19	3	2352039	4066	20899590	23251628	-
SALK_059379	12	3	174579	8028	23261556	23428676	-
SALK_059379	29	4	1269988	9097	21267	1284300	-
SALK_059379	13	4	24624	1719057	1316849	3051296	+
SALK_059379	42	4	451093	3235.5	3062069	3551179	-
SALK_059379	43	4	157421	721	3541228	3696161	-
SALK_059379	33	4	4498	217164	3732991	3946419	+
SALK_059379	34	4	1869170	958	4023856	5881357	-
SALK_059379	79	4	2372237	1710	5881357	8256693	-
SALK_059379	98	4	10375	1219445	8297824	9504797	+
SALK_059379	48	4	2947786	18983	9504797	12441135	-
SALK_059379	1	4	6105967	12868	12471049	18574878	-
SALK_059379	15	5	4194.5	2432988	5078	2436583	+
SALK_059379	57	5	8778655	51091	2450671	11184130	-
SALK_059379	41	5	416322	32559	1.12732e+07	11658175	-
SALK_059379	35	5	2268019	4002	11982567	14296679	-
SALK_059379	78	5	1251165	19618	14354063	15648140	-
SALK_059379	62	5	10429.5	4909744	15672562	20576252	+
SALK_059379	30	5	1014	3861486	20604756	24455620	+
SALK_059379	80	5	1258.5	2494317	24472885	26970504	+
SAIL_232	20	1	2951	14415419	48598	14592993	+
SAIL_232	22	1	784465	22006.5	15444931	1.621e+07	-
SAIL_232	57	1	156976	17020	16235460	16375587	-
SAIL_232	25	1	629	2460243	16370166	18813550	+
SAIL_232	21	1	60	69674	18809304	18879440	+
SAIL_232	5	1	5261	483995	18859632	19339384	+
SAIL_232	47	1	16624	2443034	19339384	21784084	+
SAIL_232	27	1	3278	6393620	21820344	28221222	+
SAIL_232	37	1	2197095	7219	28234856	30422380	-
SAIL_232	10	2	3206935	11963	75388.5	3276192	-
SAIL_232	48	2	5537	160203	3258602	3358021	+
SAIL_232	12	2	5087	154902	3.32798e+06	3486315	+
SAIL_232	13	2	90008.5	1577	3392234	3481719	-
SAIL_232	16	2	16050331	12325	3644100	19687660	-
SAIL_232	9	3	9348594	3517	689	9347130	-
SAIL_232	6	3	4.23683e+06	18635	9347705	13575167	-
SAIL_232	19	3	864157	1.12351e+06	13872749	14132737	+
SAIL_232	19	3	803812	3209	14252740	15055209	-
SAIL_232	36	3	630298	8389.5	15053989	1.56558e+07	-
SAIL_232	31	3	5544123	132637	15664813	21089450	-
SAIL_232	3	3	2380782	19473.5	21084316	23448878	-
SAIL_232	33	4	7558	2882170	1399	2881324	+
SAIL_232	41	4	37088	887854	3077514	3946419	+
SAIL_232	23	4	339389	7901.5	4023856	4.3554e+06	-
SAIL_232	24	4	5006	2703016	4437546	7128693	+
SAIL_232	17	4	9336939	8337	7128693	16465029	-
SAIL_232	35	4	2.09953e+06	6216	16456278	18553448	-
SAIL_232	50	5	26676.5	389750	93246	456399	+
SAIL_232	15	5	10863	10729586	455139	11184130	+
SAIL_232	40	5	300070	7913	1.12732e+07	11566117	-
SAIL_232	39	5	139344	74386	11591750	11658175	-
SAIL_232	18	5	896755	11089.5	11769099	12752535	-
SAIL_232	32	5	10715	376456	12903660	13268162	+
SAIL_232	7	5	2222317	704	13267111	15575157	-
SAIL_232	2	5	1719615	67420	15672562	17322492	-
SAIL_232	3	5	3994255	2403628	17356460	18950514	-
SAIL_232	11	5	1154	1526067	18944802	20472780	+
SAIL_232	31	5	132637	79	20472780	20604756	-
SAIL_232	1	5	3912	6375379	20603300	26970504	+
Col-0 CS70000	17	1	26694.5	6049937	24254	6048642	+
Col-0 CS70000	23	1	1487117	27002	6052231	7512590	-
Col-0 CS70000	20	1	6610373	807	7512590	14123861	-
Col-0 CS70000	9	1	525659	42212.5	14105256	14905012	-
Col-0 CS70000	27	1	483	174769	15155847	15255356	+
Col-0 CS70000	5	1	910321	19468	15375968	16254087	-
Col-0 CS70000	10	1	7933	5512445	16290282	21784084	+
Col-0 CS70000	18	1	17961	8608408	21837644	30422380	+
Col-0 CS70000	26	2	66632	3297450	68238	3301490	+
Col-0 CS70000	38	2	107965	61944	3276192	3322128	-
Col-0 CS70000	35	2	36619	112641	3282844	3361560	+
Col-0 CS70000	22	2	159896	3006	3392234	3549156	-
Col-0 CS70000	3	2	16090864	12243	3650908	19687660	-
Col-0 CS70000	25	3	3077	635299	689	633770	+
Col-0 CS70000	12	3	12979564	26556	614519	13575167	-
Col-0 CS70000	2	3	1749788	2.06314e+06	13819093	14132737	+
Col-0 CS70000	2	3	1697756	9846	14252740	15922730	-
Col-0 CS70000	11	3	7566615	20223.5	15900242	23448878	-
Col-0 CS70000	19	4	3084452	37481	21267	3051296	-
Col-0 CS70000	21	4	794811	8773	3077514	3883754	-
Col-0 CS70000	8	4	5790	5521149	4023856	9524689	+
Col-0 CS70000	13	4	5543	9049640	9524689	18571522	+
Col-0 CS70000	1	5	7352.5	8241116	5078	8232448	+
Col-0 CS70000	6	5	3543143	69104	8223032	11650155	-
Col-0 CS70000	4	5	621	3724263	11769099	15689099	+
Col-0 CS70000	29	5	1282953	14467	15695132	16959134	-
Col-0 CS70000	7	5	3643569	20999	16985612	20609594	-
Col-0 CS70000	24	5	2719791	12340	20603300	23303314	-
Col-0 CS70000	15	5	1051523	2254	23317136	24366286	-
Col-0 CS70000	16	5	4322	2543160	24431088	26970504	+
