# Supplementary material for: The complex architecture and epigenomic impact of plant T-DNA insertions
Source: PLoS Genet. 2019 Jan 18;15(1):e1007819. doi: 10.1371/journal.pgen.1007819 (PMC6338467; doi:10.1371/journal.pgen.1007819)
Supplement: S5 Table — (XLSX) [file pgen.1007819.s005.xlsx]

## Sheet: S5 Table - Jupe et al T-DNA
S5 Table: List and analysis of genomic T-DNA insertion sites.
Line	ID	chr	TAIR10 start	TAIR10 end	TDNAseq	BNG cmap	type	total size	ONT contig/read	assembled	assembled T-DNA fragment	allele	Affected genes
SALK_059379	SALK:chr1_5Mb	1	5324665	5324766	Yes	99	insertion	131000	SALK_contig_5, SALK_contig_10	broken	25,132 bp, 33,736 bp	T-DNA	T-DNA insertion between AT1G15490 (alpha/beta-Hydrolases superfamily protein) and AT1G15500 (ATNTT2 TLC ATP/ADP transporter)
	SALK:chr2_15Mb	2	15210352	15210424	Yes	130	insertion	207000	SALK_contig_4, SALK_contig_7	broken	36,559 bp, 39,212 bp	T-DNA	AT2G36290 (alpha/beta-Hydrolases superfamily protein)
	SALK:chr2_18Mb	2	18864678	18870175	Yes	162	in/del	28356	SALK_contig_7	complete	chr deletion 5,497 bp	T-DNA	5,498 bp deletion including promoter of AT2G45820 (remorin family protein), complete AT2G45830 (downstream target of AGL15 2) and partial AT2G45840 (O-glucosyltransferase rumi-like protein)
	SALK:chr3_20Mb	3	20141394	-	No	55 (wt)	insertion	>14,100	channel_380_bf019465-e0e8-4f9b-b811-abf172565e54_template	not assembled	14,103 bp	wild type	AT3G54400 (eukaryotic aspartyl protease family protein)
	SALK:chr4_10Mb	4	10390032	-	Yes	88 (wt)	insertion	114000	channel_73_6efb455b-b69b-43ac-a459-6e67796db53f_template	not assembled	9,311 bp	wild type	AT4G20350 (oxidoreductase)
SAIL_SEQ_232	SAIL:chr1_11Mb	1	11703634	12215749	No	11	inversion	512115	SAIL_contig_20	complete	-	SAIL	AT1G32420 F-box and associated interaction domains-containing protein
	SAIL:chr1_19Mb	1	19335474	19335494	Yes	108/439(wt)	insertion	92460	SAIL_contig_5, channel_424_b892f7ed-e7f0	broken	50,676 bp	T-DNA	AT1G52000 Mannose-binding lectin superfamily protein
	SAIL:chr3_2Mb	3	2586494	3444586	No	38	translocation	858092	SAIL_contig_9 (wild type)	wild type complete	-	wild type	AT3G08530 Clarthrin heavy chain; AT3G10986 LURP-one-like protein (DUF567)
	SAIL:chr3_9Mb	3	8902305	10095395	Yes	25	translocation	1193090	SAIL_contig_6	broken	11,229 bp	T-DNA	AT3G24480 Leucine-rich repeat (LRR) family protein; AT3G27325 hydrolases, acting on ester bond
	SAIL:chr3_21Mb	3	21094407	-	Yes	17	translocated to chr5	2370380	SAIL_contig_3	complete	24,747 bp	T-DNA	AT3G57000 nucleolar essential protein-like protein
	SAIL:chr5_15Mb	5	15555233	?	No		insertion	?	SAIL_contig_7, SAIL_contig_2	broken	20,047 bp	T-DNA contig_7, wt contig_2	AT5G38850 Disease resistance protein (TIR-NBS-LRR class)
	SAIL:chr5_17Mb	5	17338249	17338282	Yes		insertion	236231	SAIL_contig_2, SAIL_contig_3	broken	51,675 bp, 10,025 bp	T-DNA	AT5G43185 Expressed protein
	SAIL:chr5_18Mb	5	18950514	18967682	Yes		translocated to chr5	2370380	SAIL_contig_3	complete	24,747 bp	T-DNA	AT5G46700 protein coding TET1/TRN2
	SAIL:chr5_20Mb	5	20476509	?	No		insertion	?	SAIL_contig_11	broken	9,380 bp	T-DNA	AT5G50310 Galactose oxidase/kelch repeat superfamily protein
	SAIL:chr5_22Mb	5	22623973	22628014	No		insertion	11235	SAIL_contig_1	complete	11,235 bp	T-DNA	AT5G55893 hypothetical protein, AT5G55896 transposable element non-LTR retrotransposon (LINE) family Tf subfamily member 23
Salk_075892		1	1501733	1503798	Yes	49	insertion	95764					AT1G05190 EMB2394/RPL6
		1	9546590	9546595	Yes	142	insertion	27676					AT1G27490 F-box and associated interaction domains-containing protein
		4	15116930	15123739	Yes	8	insertion	88327					AT4G31070 PPR superfamily protein, AT4G31100 wall-associated kinase
Wisc_DsLox449D11		3	1077391	1082633	Yes	9	insertion	163653					AT3G04110 putative glutamate receptor (GLR1.1). Contains a functional cation - permeable pore domain. Involved in cellular cation homeostasis; AT3G04120 encodes cytosolic GADPH (C subunit) involved in the glycolytic pathway
