# Supplementary material for: The complex architecture and epigenomic impact of plant T-DNA insertions
Source: PLoS Genet. 2019 Jan 18;15(1):e1007819. doi: 10.1371/journal.pgen.1007819 (PMC6338467; doi:10.1371/journal.pgen.1007819)
Supplement: S7 Table — (XLSX) [file pgen.1007819.s007.xlsx]

## Sheet: S7 Table - Jupe et al T-DNA
S7 Table: Analysis of methylated cytosines on the pROK2 plasmid for SALK_059379.
plasmid	position	strand	C-type	mC count	read count	mC call
pROK2	1	plus	CG	0	1	0
pROK2	4	minus	CHH	0	1	0
pROK2	5	plus	CHG	0	2	0
pROK2	7	minus	CHG	0	2	0
pROK2	8	minus	CHH	0	2	0
pROK2	11	minus	CHH	0	3	0
pROK2	12	plus	CHH	0	4	0
pROK2	13	plus	CHH	0	5	0
pROK2	14	plus	CHH	0	5	0
pROK2	16	plus	CG	0	6	0
pROK2	17	minus	CG	0	4	0
pROK2	18	plus	CHG	0	8	0
pROK2	19	plus	CG	1	8	0
pROK2	20	minus	CG	0	5	0
pROK2	21	plus	CHG	0	9	0
pROK2	23	minus	CHG	0	6	0
pROK2	24	minus	CHH	0	6	0
pROK2	25	minus	CHH	0	7	0
pROK2	26	plus	CHG	0	12	0
pROK2	28	minus	CHG	0	8	0
pROK2	29	minus	CHH	0	8	0
pROK2	30	plus	CG	1	13	0
pROK2	31	minus	CG	0	9	0
pROK2	32	minus	CHG	0	9	0
pROK2	33	plus	CHG	1	13	0
pROK2	34	plus	CG	1	13	0
pROK2	35	minus	CG	0	11	0
pROK2	37	plus	CHH	1	15	0
pROK2	41	minus	CHH	0	13	0
pROK2	42	minus	CHH	0	13	0
pROK2	43	plus	CHH	0	17	0
pROK2	44	plus	CHH	0	18	0
pROK2	45	plus	CHG	0	18	0
pROK2	47	minus	CHG	0	14	0
pROK2	48	plus	CHH	1	19	0
pROK2	52	plus	CG	2	22	1
pROK2	53	minus	CG	2	15	1
pROK2	54	plus	CG	3	23	1
pROK2	55	minus	CG	2	17	1
pROK2	56	plus	CHH	0	23	0
pROK2	57	plus	CHG	0	24	0
pROK2	59	minus	CHG	0	17	0
pROK2	63	plus	CG	2	25	1
pROK2	64	minus	CG	1	20	0
pROK2	65	plus	CHG	1	25	0
pROK2	66	plus	CG	4	26	1
pROK2	67	minus	CG	3	21	1
pROK2	69	plus	CG	8	26	1
pROK2	70	minus	CG	6	24	1
pROK2	73	minus	CHH	0	25	0
pROK2	74	plus	CHG	0	28	0
pROK2	75	plus	CG	2	28	1
pROK2	76	minus	CG	5	28	1
pROK2	78	minus	CHH	0	30	0
pROK2	80	minus	CHH	0	30	0
pROK2	81	plus	CG	5	32	1
pROK2	82	minus	CG	6	30	1
pROK2	84	minus	CHH	1	31	0
pROK2	86	plus	CHH	0	32	0
pROK2	88	plus	CHG	0	32	0
pROK2	89	plus	CG	10	33	1
pROK2	90	minus	CG	4	33	1
pROK2	91	plus	CG	4	33	1
pROK2	92	minus	CG	5	33	1
pROK2	93	minus	CHG	0	33	0
pROK2	94	plus	CHG	0	34	0
pROK2	95	plus	CG	0	35	0
pROK2	96	minus	CG	3	33	1
pROK2	97	plus	CHG	0	35	0
pROK2	98	plus	CG	6	36	1
pROK2	99	minus	CG	7	35	1
pROK2	100	minus	CHG	0	35	0
pROK2	101	plus	CG	2	36	1
pROK2	102	minus	CG	4	36	1
pROK2	105	minus	CHH	2	37	0
pROK2	107	minus	CHH	0	38	0
pROK2	108	minus	CHH	0	38	0
pROK2	112	plus	CHH	0	42	0
pROK2	113	plus	CHH	0	43	0
pROK2	115	plus	CG	16	44	1
pROK2	116	minus	CG	13	39	1
pROK2	117	plus	CG	16	45	1
pROK2	118	minus	CG	14	39	1
pROK2	119	minus	CHG	0	39	0
pROK2	124	plus	CHH	0	48	0
pROK2	127	minus	CHH	5	41	1
pROK2	128	minus	CHH	0	41	0
pROK2	129	plus	CHH	0	48	0
pROK2	130	plus	CHH	0	48	0
pROK2	131	plus	CHH	4	48	1
pROK2	133	plus	CHH	0	49	0
pROK2	135	plus	CHG	12	49	1
pROK2	137	minus	CHG	10	44	1
pROK2	139	plus	CHG	11	52	1
pROK2	141	minus	CHG	7	46	1
pROK2	144	minus	CHH	1	49	0
pROK2	146	minus	CHH	0	49	0
pROK2	147	minus	CHH	0	49	0
pROK2	148	minus	CHH	1	50	0
pROK2	149	minus	CHH	0	50	0
pROK2	150	plus	CG	11	58	1
pROK2	151	minus	CG	8	51	1
pROK2	152	minus	CHG	1	51	0
pROK2	154	plus	CG	1	57	0
pROK2	155	minus	CG	2	52	1
pROK2	158	minus	CHH	2	51	0
pROK2	160	plus	CHH	1	57	0
pROK2	162	plus	CHH	0	57	0
pROK2	165	minus	CHH	6	51	1
pROK2	167	minus	CHH	0	51	0
pROK2	168	minus	CHH	0	51	0
pROK2	169	minus	CHH	0	50	0
pROK2	170	minus	CHH	0	50	0
pROK2	171	plus	CHG	1	56	0
pROK2	172	plus	CG	13	57	1
pROK2	173	minus	CG	10	50	1
pROK2	175	plus	CHH	0	57	0
pROK2	177	plus	CHH	1	56	0
pROK2	179	plus	CHH	1	56	0
pROK2	180	plus	CHG	3	56	1
pROK2	181	plus	CG	19	56	1
pROK2	182	minus	CG	16	51	1
pROK2	183	minus	CHG	0	52	0
pROK2	184	plus	CG	14	57	1
pROK2	185	minus	CG	18	53	1
pROK2	186	plus	CG	18	56	1
pROK2	187	minus	CG	20	54	1
pROK2	188	minus	CHG	6	54	1
pROK2	189	plus	CG	17	58	1
pROK2	190	minus	CG	11	55	1
pROK2	193	minus	CHH	2	56	0
pROK2	195	plus	CHG	7	57	1
pROK2	197	minus	CHG	12	57	1
pROK2	200	minus	CHH	0	58	0
pROK2	202	minus	CHH	1	58	0
pROK2	203	minus	CHH	1	58	0
pROK2	204	minus	CHH	0	58	0
pROK2	205	minus	CHH	0	57	0
pROK2	206	plus	CHG	4	57	1
pROK2	208	minus	CHG	2	58	0
pROK2	209	minus	CHH	1	58	0
pROK2	210	plus	CHH	1	56	0
pROK2	212	plus	CG	12	56	1
pROK2	213	minus	CG	13	59	1
pROK2	218	plus	CG	16	59	1
pROK2	219	minus	CG	12	57	1
pROK2	220	minus	CHG	1	56	0
pROK2	221	plus	CHG	1	59	0
pROK2	222	plus	CG	10	59	1
pROK2	223	minus	CG	6	58	1
pROK2	224	minus	CHG	0	57	0
pROK2	225	plus	CG	13	60	1
pROK2	226	minus	CG	9	57	1
pROK2	228	plus	CG	10	60	1
pROK2	229	minus	CG	7	55	1
pROK2	231	minus	CHH	0	55	0
pROK2	232	minus	CHH	0	55	0
pROK2	234	minus	CHH	1	55	0
pROK2	235	plus	CHG	2	61	0
pROK2	237	minus	CHG	1	54	0
pROK2	238	minus	CHH	0	54	0
pROK2	239	plus	CHH	2	62	0
pROK2	240	plus	CHG	0	61	0
pROK2	242	minus	CHG	2	55	0
pROK2	243	plus	CHH	0	61	0
pROK2	244	plus	CHH	0	61	0
pROK2	246	plus	CG	19	61	1
pROK2	247	minus	CG	27	56	1
pROK2	248	plus	CHH	4	63	1
pROK2	253	plus	CG	31	63	1
pROK2	254	minus	CG	23	56	1
pROK2	255	minus	CHG	1	56	0
pROK2	256	plus	CG	26	63	1
pROK2	257	minus	CG	22	56	1
pROK2	262	plus	CG	16	63	1
pROK2	263	minus	CG	11	56	1
pROK2	264	plus	CHH	2	62	0
pROK2	265	plus	CHG	7	63	1
pROK2	267	minus	CHG	4	55	1
pROK2	274	plus	CG	42	64	1
pROK2	275	minus	CG	30	57	1
pROK2	276	plus	CG	46	65	1
pROK2	277	minus	CG	32	57	1
pROK2	279	minus	CHH	0	57	0
pROK2	283	plus	CHH	2	67	0
pROK2	284	plus	CHH	2	67	0
pROK2	285	plus	CHH	3	67	0
pROK2	287	plus	CHG	14	67	1
pROK2	289	minus	CHG	7	57	1
pROK2	292	minus	CHH	3	56	1
pROK2	295	minus	CHH	2	56	0
pROK2	297	minus	CHH	1	57	0
pROK2	298	minus	CHH	2	57	0
pROK2	300	plus	CHH	7	63	1
pROK2	303	minus	CHH	1	58	0
pROK2	304	plus	CHH	1	61	0
pROK2	305	plus	CHG	12	62	1
pROK2	307	minus	CHG	11	57	1
pROK2	308	minus	CHH	1	56	0
pROK2	309	minus	CHH	0	56	0
pROK2	310	minus	CHH	0	55	0
pROK2	315	minus	CHH	0	55	0
pROK2	317	minus	CHH	2	55	0
pROK2	318	plus	CHH	1	61	0
pROK2	319	plus	CHH	1	61	0
pROK2	320	plus	CHG	14	61	1
pROK2	322	minus	CHG	13	56	1
pROK2	323	plus	CG	34	59	1
pROK2	324	minus	CG	26	55	1
pROK2	325	minus	CHG	6	55	1
pROK2	330	minus	CHH	15	55	1
pROK2	332	plus	CHH	2	61	0
pROK2	334	plus	CHH	3	61	0
pROK2	337	minus	CHH	21	54	1
pROK2	339	minus	CHH	6	53	1
pROK2	340	minus	CHH	1	53	0
pROK2	341	minus	CHH	1	52	0
pROK2	342	minus	CHH	0	51	0
pROK2	343	plus	CG	27	58	1
pROK2	344	minus	CG	22	50	1
pROK2	345	plus	CG	31	57	1
pROK2	346	minus	CG	22	50	1
pROK2	348	plus	CHH	6	57	1
pROK2	351	plus	CHG	23	56	1
pROK2	353	minus	CHG	16	50	1
pROK2	355	plus	CHG	20	59	1
pROK2	357	minus	CHG	15	50	1
pROK2	360	minus	CHH	6	50	1
pROK2	362	minus	CHH	5	50	1
pROK2	363	minus	CHH	0	50	0
pROK2	364	minus	CHH	0	49	0
pROK2	365	minus	CHH	0	50	0
pROK2	366	plus	CG	29	58	1
pROK2	367	minus	CG	32	52	1
pROK2	368	plus	CG	30	54	1
pROK2	369	minus	CG	36	55	1
pROK2	372	plus	CHH	1	53	0
pROK2	373	plus	CHH	0	53	0
pROK2	376	minus	CHH	10	55	1
pROK2	378	plus	CHH	2	51	0
pROK2	380	plus	CHH	2	51	0
pROK2	383	minus	CHH	22	53	1
pROK2	385	minus	CHH	11	53	1
pROK2	386	minus	CHH	3	54	1
pROK2	387	minus	CHH	0	53	0
pROK2	388	minus	CHH	1	53	0
pROK2	389	plus	CHG	21	53	1
pROK2	391	minus	CHG	8	53	1
pROK2	393	minus	CHH	1	53	0
pROK2	395	minus	CHH	0	51	0
pROK2	396	plus	CHG	9	52	1
pROK2	398	minus	CHG	10	53	1
pROK2	400	plus	CHG	13	50	1
pROK2	402	minus	CHG	10	55	1
pROK2	405	minus	CHH	4	54	1
pROK2	407	minus	CHH	5	53	1
pROK2	408	minus	CHH	1	53	0
pROK2	409	minus	CHH	0	54	0
pROK2	410	minus	CHH	0	54	0
pROK2	411	plus	CG	20	50	1
pROK2	412	minus	CG	23	53	1
pROK2	413	plus	CHH	4	49	1
pROK2	415	plus	CHH	0	47	0
pROK2	416	plus	CHH	3	47	1
pROK2	421	minus	CHH	9	53	1
pROK2	423	plus	CHH	0	45	0
pROK2	428	minus	CHH	17	50	1
pROK2	430	minus	CHH	6	50	1
pROK2	431	minus	CHH	4	50	1
pROK2	432	minus	CHH	2	51	0
pROK2	433	minus	CHH	1	51	0
pROK2	434	plus	CHG	0	43	0
pROK2	436	minus	CHG	0	51	0
pROK2	438	plus	CHH	3	43	1
pROK2	439	plus	CHH	1	43	0
pROK2	441	plus	CHG	4	43	1
pROK2	443	minus	CHG	8	53	1
pROK2	444	minus	CHH	2	53	0
pROK2	445	plus	CHG	2	42	0
pROK2	447	minus	CHG	2	51	0
pROK2	453	plus	CHH	1	42	0
pROK2	454	plus	CHG	2	43	0
pROK2	456	minus	CHG	6	49	1
pROK2	457	plus	CHH	1	43	0
pROK2	462	minus	CHH	11	49	1
pROK2	463	plus	CHH	1	45	0
pROK2	466	minus	CHH	2	49	0
pROK2	467	minus	CHH	0	48	0
pROK2	468	minus	CHH	1	48	0
pROK2	472	plus	CHG	2	42	0
pROK2	473	plus	CG	28	42	1
pROK2	474	minus	CG	32	47	1
pROK2	475	plus	CHH	1	41	0
pROK2	476	plus	CHG	2	41	1
pROK2	477	plus	CG	26	41	1
pROK2	478	minus	CG	32	46	1
pROK2	484	plus	CG	30	40	1
pROK2	485	minus	CG	36	44	1
pROK2	486	minus	CHG	1	44	0
pROK2	487	plus	CHH	2	41	0
pROK2	488	plus	CHH	3	41	1
pROK2	490	plus	CHG	9	41	1
pROK2	491	plus	CG	32	40	1
pROK2	492	minus	CG	35	45	1
pROK2	493	plus	CHH	5	40	1
pROK2	497	plus	CHH	0	40	0
pROK2	498	plus	CHG	3	40	1
pROK2	500	minus	CHG	9	46	1
pROK2	502	plus	CHH	2	41	0
pROK2	509	plus	CHH	0	40	0
pROK2	510	plus	CHG	4	40	1
pROK2	512	minus	CHG	7	45	1
pROK2	513	plus	CHH	2	40	0
pROK2	521	plus	CHH	1	42	0
pROK2	522	plus	CHH	5	42	1
pROK2	535	plus	CHH	1	45	0
pROK2	536	plus	CHH	1	45	0
pROK2	539	minus	CHH	2	42	0
pROK2	547	plus	CHH	1	44	0
pROK2	548	plus	CHG	9	44	1
pROK2	550	minus	CHG	9	36	1
pROK2	551	minus	CHH	0	36	0
pROK2	552	minus	CHH	0	36	0
pROK2	553	plus	CHG	3	45	1
pROK2	555	minus	CHG	5	35	1
pROK2	556	plus	CG	18	43	1
pROK2	557	minus	CG	21	36	1
pROK2	558	plus	CHH	2	43	0
pROK2	559	plus	CHH	2	43	0
pROK2	560	plus	CHG	13	43	1
pROK2	562	minus	CHG	13	36	1
pROK2	564	minus	CHH	5	35	1
pROK2	565	plus	CG	21	41	1
pROK2	566	minus	CG	21	35	1
pROK2	567	plus	CG	17	40	1
pROK2	568	minus	CG	17	35	1
pROK2	570	minus	CHH	1	33	0
pROK2	572	plus	CHG	0	37	0
pROK2	573	plus	CG	19	37	1
pROK2	574	minus	CG	17	35	1
pROK2	575	plus	CG	15	37	1
pROK2	576	minus	CG	17	35	1
pROK2	577	plus	CHH	2	37	0
pROK2	579	plus	CG	8	37	1
pROK2	580	minus	CG	7	34	1
pROK2	581	plus	CHG	4	36	1
pROK2	582	plus	CG	16	36	1
pROK2	583	minus	CG	15	34	1
pROK2	586	minus	CHH	0	36	0
pROK2	587	minus	CHH	0	36	0
pROK2	588	minus	CHH	0	35	0
pROK2	589	minus	CHH	0	35	0
pROK2	590	minus	CHH	0	34	0
pROK2	591	minus	CHH	0	35	0
pROK2	593	minus	CHH	2	34	0
pROK2	594	plus	CHH	1	34	0
pROK2	595	plus	CHH	0	34	0
pROK2	596	plus	CHH	0	34	0
pROK2	597	plus	CHH	1	33	0
pROK2	598	plus	CHH	0	33	0
pROK2	599	plus	CHH	0	33	0
pROK2	600	plus	CHH	1	34	0
pROK2	603	plus	CHH	2	33	0
pROK2	605	plus	CG	15	32	1
pROK2	606	minus	CG	10	38	1
pROK2	609	plus	CHH	0	32	0
pROK2	610	plus	CHH	0	32	0
pROK2	611	plus	CHH	2	33	0
pROK2	613	plus	CHH	0	32	0
pROK2	614	plus	CHG	3	32	1
pROK2	615	plus	CG	13	32	1
pROK2	616	minus	CG	11	38	1
pROK2	617	minus	CHG	2	39	1
pROK2	618	plus	CHH	0	33	0
pROK2	619	plus	CHG	0	33	0
pROK2	620	plus	CG	10	33	1
pROK2	621	minus	CG	9	38	1
pROK2	622	plus	CHH	7	33	1
pROK2	626	plus	CG	11	32	1
pROK2	627	minus	CG	7	39	1
pROK2	628	plus	CG	13	33	1
pROK2	629	minus	CG	14	40	1
pROK2	630	minus	CHG	2	40	1
pROK2	631	minus	CHH	2	39	0
pROK2	632	plus	CHH	1	33	0
pROK2	633	plus	CHH	1	33	0
pROK2	635	plus	CHH	1	33	0
pROK2	636	plus	CHH	1	33	0
pROK2	637	plus	CHH	3	33	1
pROK2	640	plus	CHH	1	33	0
pROK2	641	plus	CHH	1	33	0
pROK2	642	plus	CHH	2	33	0
pROK2	643	plus	CHH	1	34	0
pROK2	644	plus	CHH	2	33	0
pROK2	645	plus	CHG	6	32	1
pROK2	647	minus	CHG	8	38	1
pROK2	648	minus	CHH	1	38	0
pROK2	649	minus	CHH	1	38	0
pROK2	650	minus	CHH	1	38	0
pROK2	651	plus	CHG	2	33	1
pROK2	653	minus	CHG	1	39	0
pROK2	654	plus	CG	4	33	1
pROK2	655	minus	CG	11	41	1
pROK2	656	plus	CHH	2	34	0
pROK2	657	plus	CHH	1	33	0
pROK2	658	plus	CHH	0	34	0
pROK2	659	plus	CHH	2	34	0
pROK2	661	plus	CG	5	32	1
pROK2	662	minus	CG	12	44	1
pROK2	663	minus	CHG	3	44	1
pROK2	664	plus	CHG	0	32	0
pROK2	665	plus	CG	6	32	1
pROK2	666	minus	CG	15	45	1
pROK2	667	plus	CG	7	32	1
pROK2	668	minus	CG	12	45	1
pROK2	671	plus	CG	4	32	1
pROK2	672	minus	CG	6	44	1
pROK2	673	minus	CHG	1	44	0
pROK2	674	plus	CHH	0	33	0
pROK2	675	plus	CHH	0	33	0
pROK2	677	plus	CHH	1	34	0
pROK2	679	plus	CHH	0	32	0
pROK2	680	plus	CHH	0	32	0
pROK2	681	plus	CHH	1	32	0
pROK2	682	plus	CHH	1	31	0
pROK2	689	minus	CHH	2	49	0
pROK2	690	minus	CHH	2	49	0
pROK2	691	plus	CHG	2	33	1
pROK2	693	minus	CHG	0	49	0
pROK2	694	plus	CG	12	35	1
pROK2	695	minus	CG	14	50	1
pROK2	696	plus	CHG	2	37	1
pROK2	698	minus	CHG	3	49	1
pROK2	699	minus	CHH	3	49	1
pROK2	700	plus	CHG	2	36	1
pROK2	702	minus	CHG	2	48	0
pROK2	704	plus	CHH	1	37	0
pROK2	705	plus	CHH	1	37	0
pROK2	708	minus	CHH	0	48	0
pROK2	709	plus	CHH	0	37	0
pROK2	710	plus	CHH	0	38	0
pROK2	714	minus	CHH	4	53	1
pROK2	715	plus	CHG	4	39	1
pROK2	716	plus	CG	12	40	1
pROK2	717	minus	CG	16	54	1
pROK2	718	minus	CHG	5	54	1
pROK2	719	minus	CHH	0	54	0
pROK2	722	plus	CG	14	43	1
pROK2	723	minus	CG	14	54	1
pROK2	724	minus	CHG	1	54	0
pROK2	725	minus	CHH	0	53	0
pROK2	726	minus	CHH	0	52	0
pROK2	727	plus	CHG	4	42	1
pROK2	729	minus	CHG	3	54	1
pROK2	733	plus	CG	17	43	1
pROK2	734	minus	CG	13	53	1
pROK2	735	minus	CHG	4	54	1
pROK2	736	minus	CHH	1	54	0
pROK2	739	minus	CHH	0	53	0
pROK2	740	minus	CHH	0	54	0
pROK2	741	minus	CHH	0	55	0
pROK2	742	plus	CG	11	44	1
pROK2	743	minus	CG	14	55	1
pROK2	746	plus	CHG	1	44	0
pROK2	748	minus	CHG	1	57	0
pROK2	749	plus	CHH	0	46	0
pROK2	750	plus	CHG	3	47	1
pROK2	751	plus	CG	22	46	1
pROK2	752	minus	CG	23	57	1
pROK2	754	minus	CHH	0	56	0
pROK2	755	plus	CG	19	47	1
pROK2	756	minus	CG	21	58	1
pROK2	757	plus	CG	23	48	1
pROK2	758	minus	CG	29	57	1
pROK2	760	plus	CG	10	48	1
pROK2	761	minus	CG	10	59	1
pROK2	762	plus	CHH	0	49	0
pROK2	763	plus	CHG	8	49	1
pROK2	764	plus	CG	21	49	1
pROK2	765	minus	CG	30	59	1
pROK2	766	minus	CHG	4	60	1
pROK2	769	minus	CHH	1	60	0
pROK2	770	plus	CHH	1	52	0
pROK2	774	minus	CHH	6	62	1
pROK2	776	plus	CG	9	53	1
pROK2	777	minus	CG	10	60	1
pROK2	779	minus	CHH	0	60	0
pROK2	780	plus	CHG	1	52	0
pROK2	781	plus	CG	16	53	1
pROK2	782	minus	CG	20	61	1
pROK2	783	plus	CHG	5	55	1
pROK2	785	minus	CHG	2	62	0
pROK2	786	minus	CHH	0	62	0
pROK2	788	minus	CHH	0	62	0
pROK2	789	plus	CHG	4	59	1
pROK2	791	minus	CHG	4	64	1
pROK2	792	minus	CHH	0	64	0
pROK2	793	plus	CHH	0	60	0
pROK2	796	plus	CG	21	59	1
pROK2	797	minus	CG	16	62	1
pROK2	799	plus	CHH	2	60	0
pROK2	803	plus	CHG	3	60	1
pROK2	805	minus	CHG	0	62	0
pROK2	806	plus	CG	10	61	1
pROK2	807	minus	CG	9	61	1
pROK2	809	plus	CHH	1	61	0
pROK2	810	plus	CHG	1	62	0
pROK2	812	minus	CHG	0	59	0
pROK2	813	minus	CHH	2	60	0
pROK2	815	minus	CHH	2	59	0
pROK2	816	plus	CHG	3	63	0
pROK2	817	plus	CG	17	63	1
pROK2	818	minus	CG	13	60	1
pROK2	819	minus	CHG	2	60	0
pROK2	820	minus	CHH	0	60	0
pROK2	821	plus	CHG	2	62	0
pROK2	823	minus	CHG	1	59	0
pROK2	825	minus	CHH	2	58	0
pROK2	827	minus	CHH	4	59	1
pROK2	828	minus	CHH	0	59	0
pROK2	829	minus	CHH	0	58	0
pROK2	830	plus	CG	9	64	1
pROK2	831	minus	CG	6	57	1
pROK2	832	minus	CHG	0	57	0
pROK2	833	plus	CG	3	62	1
pROK2	834	minus	CG	3	55	1
pROK2	835	minus	CHG	0	54	0
pROK2	836	plus	CHH	0	61	0
pROK2	837	plus	CHG	2	62	0
pROK2	839	minus	CHG	2	56	0
pROK2	840	minus	CHH	0	56	0
pROK2	841	minus	CHH	0	57	0
pROK2	843	minus	CHH	2	58	0
pROK2	844	minus	CHH	0	58	0
pROK2	845	plus	CG	3	61	1
pROK2	846	minus	CG	3	59	1
pROK2	847	minus	CHG	0	59	0
pROK2	848	plus	CHH	1	62	0
pROK2	849	plus	CHG	2	62	0
pROK2	851	minus	CHG	0	61	0
pROK2	852	plus	CHH	1	63	0
pROK2	853	plus	CHH	0	63	0
pROK2	854	plus	CHH	1	63	0
pROK2	857	plus	CHH	0	63	0
pROK2	859	plus	CHH	1	62	0
pROK2	862	plus	CG	11	61	1
pROK2	863	minus	CG	10	61	1
pROK2	864	minus	CHG	1	61	0
pROK2	865	plus	CHG	0	62	0
pROK2	866	plus	CG	5	61	1
pROK2	867	minus	CG	7	61	1
pROK2	869	plus	CG	19	62	1
pROK2	870	minus	CG	19	61	1
pROK2	871	minus	CHG	6	60	1
pROK2	872	minus	CHH	0	60	0
pROK2	873	minus	CHH	0	60	0
pROK2	874	plus	CHH	1	61	0
pROK2	878	plus	CHH	1	62	0
pROK2	880	plus	CG	10	64	1
pROK2	881	minus	CG	12	59	1
pROK2	882	minus	CHG	1	59	0
pROK2	884	plus	CHH	0	65	0
pROK2	887	plus	CHH	1	66	0
pROK2	890	minus	CHH	0	59	0
pROK2	891	minus	CHH	0	58	0
pROK2	892	plus	CG	36	68	1
pROK2	893	minus	CG	30	56	1
pROK2	894	minus	CHG	2	55	0
pROK2	895	minus	CHH	0	54	0
pROK2	896	minus	CHH	0	53	0
pROK2	897	plus	CHG	1	69	0
pROK2	898	plus	CG	21	70	1
pROK2	899	minus	CG	16	55	1
pROK2	900	minus	CHG	2	54	0
pROK2	901	plus	CHH	6	68	1
pROK2	910	plus	CHH	0	71	0
pROK2	911	plus	CHH	2	72	0
pROK2	914	minus	CHH	7	53	1
pROK2	915	minus	CHH	2	54	0
pROK2	916	minus	CHH	0	55	0
pROK2	917	plus	CHH	0	72	0
pROK2	921	plus	CHH	1	73	0
pROK2	924	minus	CHH	2	54	0
pROK2	925	minus	CHH	0	54	0
pROK2	926	plus	CHH	0	77	0
pROK2	930	minus	CHH	1	55	0
pROK2	932	minus	CHH	1	56	0
pROK2	933	minus	CHH	2	55	0
pROK2	935	plus	CG	17	77	1
pROK2	936	minus	CG	19	55	1
pROK2	937	plus	CG	25	76	1
pROK2	938	minus	CG	22	58	1
pROK2	939	minus	CHG	2	57	0
pROK2	940	minus	CHH	0	57	0
pROK2	942	minus	CHH	0	56	0
pROK2	943	plus	CHG	2	77	0
pROK2	944	plus	CG	38	77	1
pROK2	945	minus	CG	25	56	1
pROK2	947	minus	CHH	0	57	0
pROK2	948	plus	CHH	1	77	0
pROK2	950	plus	CG	24	77	1
pROK2	951	minus	CG	21	58	1
pROK2	953	minus	CHH	0	58	0
pROK2	956	plus	CG	55	77	1
pROK2	957	minus	CG	30	55	1
pROK2	958	minus	CHG	10	55	1
pROK2	959	minus	CHH	0	55	0
pROK2	960	minus	CHH	0	55	0
pROK2	961	minus	CHH	0	54	0
pROK2	963	minus	CHH	2	57	0
pROK2	964	plus	CG	54	79	1
pROK2	965	minus	CG	28	56	1
pROK2	971	plus	CHH	2	80	0
pROK2	972	plus	CHH	2	79	0
pROK2	973	plus	CHG	6	79	1
pROK2	975	minus	CHG	1	58	0
pROK2	976	plus	CG	44	78	1
pROK2	977	minus	CG	28	58	1
pROK2	980	plus	CHH	3	80	0
pROK2	981	plus	CHH	1	81	0
pROK2	986	minus	CHH	7	58	1
pROK2	988	minus	CHH	3	58	1
pROK2	989	minus	CHH	0	58	0
pROK2	991	minus	CHH	0	58	0
pROK2	995	minus	CHH	3	57	1
pROK2	996	minus	CHH	0	57	0
pROK2	1000	minus	CHH	0	53	0
pROK2	1007	plus	CHG	12	85	1
pROK2	1008	plus	CG	70	86	1
pROK2	1009	minus	CG	42	55	1
pROK2	1011	minus	CHH	0	56	0
pROK2	1012	minus	CHH	0	56	0
pROK2	1016	minus	CHH	0	54	0
pROK2	1021	plus	CG	53	92	1
pROK2	1022	minus	CG	25	56	1
pROK2	1024	minus	CHH	2	59	0
pROK2	1029	minus	CHH	1	60	0
pROK2	1030	minus	CHH	0	60	0
pROK2	1032	plus	CHH	4	94	0
pROK2	1033	plus	CHH	5	94	1
pROK2	1038	plus	CHG	43	95	1
pROK2	1040	minus	CHG	21	61	1
pROK2	1046	plus	CHH	4	94	0
pROK2	1048	plus	CHH	24	93	1
pROK2	1052	minus	CHH	7	61	1
pROK2	1055	minus	CHH	2	60	0
pROK2	1056	plus	CG	73	92	1
pROK2	1057	minus	CG	42	60	1
pROK2	1058	plus	CHH	2	92	0
pROK2	1059	plus	CHH	3	92	0
pROK2	1071	minus	CHH	2	57	0
pROK2	1072	plus	CHH	5	94	1
pROK2	1075	plus	CHH	3	94	0
pROK2	1076	plus	CHH	12	94	1
pROK2	1079	minus	CHH	3	58	1
pROK2	1081	plus	CG	57	96	1
pROK2	1082	minus	CG	30	58	1
pROK2	1085	minus	CHH	4	57	1
pROK2	1087	minus	CHH	5	58	1
pROK2	1088	minus	CHH	3	57	1
pROK2	1091	minus	CHH	8	57	1
pROK2	1094	minus	CHH	10	57	1
pROK2	1096	minus	CHH	4	58	1
pROK2	1097	minus	CHH	3	58	1
pROK2	1100	minus	CHH	9	58	1
pROK2	1102	minus	CHH	9	57	1
pROK2	1103	minus	CHH	3	56	1
pROK2	1105	minus	CHH	4	56	1
pROK2	1106	minus	CHH	3	56	1
pROK2	1107	plus	CHG	19	91	1
pROK2	1109	minus	CHG	8	58	1
pROK2	1113	minus	CHH	9	59	1
pROK2	1114	plus	CHH	2	92	0
pROK2	1115	plus	CHH	3	92	0
pROK2	1118	minus	CHH	5	61	1
pROK2	1127	minus	CHH	15	63	1
pROK2	1129	plus	CHH	12	96	1
pROK2	1134	plus	CHG	35	96	1
pROK2	1136	minus	CHG	25	64	1
pROK2	1141	minus	CHH	5	67	1
pROK2	1151	plus	CHH	1	99	0
pROK2	1161	minus	CHH	14	73	1
pROK2	1164	minus	CHH	5	74	1
pROK2	1169	plus	CG	67	98	1
pROK2	1170	minus	CG	54	75	1
pROK2	1171	plus	CHG	17	98	1
pROK2	1172	plus	CG	67	98	1
pROK2	1173	minus	CG	52	74	1
pROK2	1177	minus	CHH	5	75	1
pROK2	1181	minus	CHH	5	76	1
pROK2	1182	minus	CHH	2	76	0
pROK2	1187	plus	CHG	25	98	1
pROK2	1189	minus	CHG	27	79	1
pROK2	1190	minus	CHH	3	79	0
pROK2	1191	minus	CHH	3	80	0
pROK2	1192	minus	CHH	5	79	1
pROK2	1193	minus	CHH	3	79	0
pROK2	1194	plus	CHH	18	98	1
pROK2	1197	minus	CHH	5	80	1
pROK2	1198	minus	CHH	3	80	0
pROK2	1199	plus	CHH	1	96	0
pROK2	1203	minus	CHH	22	82	1
pROK2	1204	minus	CHH	1	82	0
pROK2	1205	plus	CHG	17	95	1
pROK2	1207	minus	CHG	6	84	1
pROK2	1208	plus	CG	88	96	1
pROK2	1209	minus	CG	71	84	1
pROK2	1210	plus	CG	89	95	1
pROK2	1211	minus	CG	72	87	1
pROK2	1212	plus	CHH	8	96	1
pROK2	1217	plus	CHH	10	96	1
pROK2	1225	plus	CHH	18	92	1
pROK2	1230	minus	CHH	37	90	1
pROK2	1234	minus	CHH	7	92	1
pROK2	1235	minus	CHH	4	92	0
pROK2	1236	minus	CHH	3	92	0
pROK2	1237	plus	CHH	14	92	1
pROK2	1241	minus	CHH	4	93	0
pROK2	1242	plus	CHH	3	89	0
pROK2	1250	plus	CHH	1	89	0
pROK2	1253	minus	CHH	30	96	1
pROK2	1254	plus	CHH	0	91	0
pROK2	1257	minus	CHH	7	96	1
pROK2	1258	minus	CHH	15	95	1
pROK2	1260	plus	CHH	10	91	1
pROK2	1265	minus	CHH	4	95	0
pROK2	1266	plus	CHH	2	89	0
pROK2	1269	minus	CHH	26	93	1
pROK2	1273	plus	CHH	0	89	0
pROK2	1274	plus	CHH	1	89	0
pROK2	1275	plus	CHG	20	89	1
pROK2	1277	minus	CHG	9	90	1
pROK2	1278	minus	CHH	1	90	0
pROK2	1280	plus	CHH	23	87	1
pROK2	1286	plus	CHH	0	86	0
pROK2	1287	plus	CHH	3	86	0
pROK2	1293	minus	CHH	15	90	1
pROK2	1294	plus	CHH	1	83	0
pROK2	1297	minus	CHH	6	90	1
pROK2	1304	plus	CHH	5	77	1
pROK2	1308	plus	CHH	2	77	0
pROK2	1315	minus	CHH	17	90	1
pROK2	1316	minus	CHH	2	91	0
pROK2	1317	minus	CHH	2	90	0
pROK2	1322	minus	CHH	3	93	0
pROK2	1324	plus	CHH	2	77	0
pROK2	1326	plus	CHH	2	76	0
pROK2	1327	plus	CHH	9	76	1
pROK2	1330	plus	CHH	5	76	1
pROK2	1336	minus	CHH	11	87	1
pROK2	1340	minus	CHH	17	90	1
pROK2	1342	minus	CHH	3	90	0
pROK2	1349	minus	CHH	2	89	0
pROK2	1352	plus	CHG	13	79	1
pROK2	1354	minus	CHG	22	89	1
pROK2	1360	minus	CHH	2	91	0
pROK2	1361	plus	CHH	0	78	0
pROK2	1362	plus	CHG	20	78	1
pROK2	1363	plus	CG	57	77	1
pROK2	1364	minus	CG	69	89	1
pROK2	1367	minus	CHH	2	90	0
pROK2	1369	plus	CHH	0	75	0
pROK2	1373	minus	CHH	16	92	1
pROK2	1375	plus	CHH	3	73	0
pROK2	1378	minus	CHH	2	93	0
pROK2	1379	plus	CHG	8	74	1
pROK2	1381	minus	CHG	11	93	1
pROK2	1382	plus	CHH	3	73	0
pROK2	1384	plus	CHH	4	71	1
pROK2	1385	plus	CHH	2	71	0
pROK2	1387	plus	CHG	1	71	0
pROK2	1388	plus	CG	30	71	1
pROK2	1389	minus	CG	37	90	1
pROK2	1395	minus	CHH	14	88	1
pROK2	1397	minus	CHH	1	89	0
pROK2	1400	plus	CG	33	69	1
pROK2	1401	minus	CG	59	88	1
pROK2	1403	plus	CHG	23	66	1
pROK2	1405	minus	CHG	35	86	1
pROK2	1406	plus	CG	31	66	1
pROK2	1407	minus	CG	55	86	1
pROK2	1409	plus	CHH	5	66	1
pROK2	1412	plus	CHG	6	64	1
pROK2	1413	plus	CG	33	63	1
pROK2	1414	minus	CG	47	85	1
pROK2	1416	plus	CHH	3	62	0
pROK2	1417	plus	CHH	2	62	0
pROK2	1418	plus	CHG	5	61	1
pROK2	1420	minus	CHG	8	88	1
pROK2	1421	plus	CHG	3	61	0
pROK2	1422	plus	CG	26	60	1
pROK2	1423	minus	CG	37	88	1
pROK2	1425	minus	CHH	0	86	0
pROK2	1426	plus	CHH	3	58	1
pROK2	1427	plus	CHG	16	58	1
pROK2	1429	minus	CHG	25	88	1
pROK2	1430	minus	CHH	0	88	0
pROK2	1432	minus	CHH	2	87	0
pROK2	1433	plus	CHG	8	56	1
pROK2	1435	minus	CHG	8	87	1
pROK2	1436	plus	CHH	2	56	0
pROK2	1437	plus	CHH	4	56	1
pROK2	1439	plus	CHG	19	55	1
pROK2	1441	minus	CHG	28	85	1
pROK2	1445	plus	CHG	7	55	1
pROK2	1447	minus	CHG	12	86	1
pROK2	1448	minus	CHH	2	86	0
pROK2	1453	minus	CHH	15	87	1
pROK2	1454	plus	CHG	10	55	1
pROK2	1455	plus	CG	34	55	1
pROK2	1456	minus	CG	65	89	1
pROK2	1457	plus	CHH	1	53	0
pROK2	1459	plus	CHH	9	52	1
pROK2	1464	plus	CG	37	49	1
pROK2	1465	minus	CG	69	88	1
pROK2	1466	plus	CHG	13	51	1
pROK2	1468	minus	CHG	19	88	1
pROK2	1469	plus	CG	46	51	1
pROK2	1470	minus	CG	72	86	1
pROK2	1476	plus	CG	42	50	1
pROK2	1477	minus	CG	67	80	1
pROK2	1478	plus	CHH	2	48	0
pROK2	1481	minus	CHH	8	80	1
pROK2	1482	plus	CHG	18	47	1
pROK2	1484	minus	CHG	16	78	1
pROK2	1489	plus	CG	21	46	1
pROK2	1490	minus	CG	29	78	1
pROK2	1492	minus	CHH	0	79	0
pROK2	1493	plus	CHG	3	45	1
pROK2	1495	minus	CHG	7	78	1
pROK2	1496	plus	CHH	3	44	1
pROK2	1500	plus	CHH	0	43	0
pROK2	1501	plus	CHH	1	44	0
pROK2	1502	plus	CHH	5	44	1
pROK2	1505	plus	CHG	16	43	1
pROK2	1507	minus	CHG	14	78	1
pROK2	1508	minus	CHH	0	77	0
pROK2	1509	plus	CG	28	45	1
pROK2	1510	minus	CG	49	76	1
pROK2	1511	minus	CHG	2	75	0
pROK2	1512	minus	CHH	0	74	0
pROK2	1516	plus	CHH	4	47	1
pROK2	1520	plus	CHG	6	46	1
pROK2	1522	minus	CHG	8	72	1
pROK2	1523	plus	CG	31	47	1
pROK2	1524	minus	CG	46	72	1
pROK2	1525	minus	CHG	1	71	0
pROK2	1526	plus	CHH	1	45	0
pROK2	1527	plus	CHG	1	46	0
pROK2	1529	minus	CHG	2	71	0
pROK2	1530	plus	CHH	1	44	0
pROK2	1531	plus	CHH	3	45	1
pROK2	1534	plus	CHG	6	45	1
pROK2	1535	plus	CG	39	45	1
pROK2	1536	minus	CG	57	72	1
pROK2	1538	plus	CHH	1	46	0
pROK2	1541	plus	CHH	2	46	0
pROK2	1542	plus	CHH	2	46	0
pROK2	1547	plus	CHH	3	48	1
pROK2	1549	plus	CHH	1	49	0
pROK2	1550	plus	CHH	3	49	1
pROK2	1552	plus	CG	13	49	1
pROK2	1553	minus	CG	35	76	1
pROK2	1555	plus	CHH	10	48	1
pROK2	1559	minus	CHH	5	75	1
pROK2	1560	minus	CHH	1	76	0
pROK2	1561	minus	CHH	0	77	0
pROK2	1563	minus	CHH	1	78	0
pROK2	1565	plus	CHG	3	48	1
pROK2	1567	minus	CHG	20	77	1
pROK2	1568	plus	CHG	7	48	1
pROK2	1570	minus	CHG	9	77	1
pROK2	1571	minus	CHH	0	77	0
pROK2	1572	plus	CHH	3	48	1
pROK2	1574	plus	CHH	2	49	0
pROK2	1579	minus	CHH	9	79	1
pROK2	1581	plus	CG	29	51	1
pROK2	1582	minus	CG	45	78	1
pROK2	1583	plus	CHH	0	51	0
pROK2	1584	plus	CHH	0	50	0
pROK2	1585	plus	CHH	2	50	0
pROK2	1586	plus	CHG	22	50	1
pROK2	1588	minus	CHG	25	81	1
pROK2	1589	plus	CG	19	51	1
pROK2	1590	minus	CG	35	82	1
pROK2	1592	plus	CG	36	51	1
pROK2	1593	minus	CG	56	83	1
pROK2	1594	plus	CHH	1	53	0
pROK2	1595	plus	CHH	4	52	1
pROK2	1599	minus	CHH	13	80	1
pROK2	1601	minus	CHH	3	78	0
pROK2	1602	plus	CG	35	53	1
pROK2	1603	minus	CG	44	78	1
pROK2	1606	plus	CHH	3	55	1
pROK2	1608	plus	CHG	12	57	1
pROK2	1609	plus	CG	36	57	1
pROK2	1610	minus	CG	48	75	1
pROK2	1615	plus	CG	41	59	1
pROK2	1616	minus	CG	48	75	1
pROK2	1618	minus	CHH	1	76	0
pROK2	1619	plus	CG	37	57	1
pROK2	1620	minus	CG	48	79	1
pROK2	1621	plus	CHH	10	58	1
pROK2	1624	plus	CHH	3	59	1
pROK2	1627	plus	CHG	20	59	1
pROK2	1628	plus	CG	48	58	1
pROK2	1629	minus	CG	57	79	1
pROK2	1631	plus	CHH	8	59	1
pROK2	1634	plus	CHG	17	59	1
pROK2	1635	plus	CG	48	60	1
pROK2	1636	minus	CG	59	80	1
pROK2	1637	minus	CHG	24	80	1
pROK2	1639	minus	CHH	2	79	0
pROK2	1641	plus	CHG	13	64	1
pROK2	1643	minus	CHG	19	79	1
pROK2	1645	plus	CHH	2	66	0
pROK2	1649	plus	CG	48	66	1
pROK2	1650	minus	CG	53	85	1
pROK2	1651	plus	CG	44	66	1
pROK2	1652	minus	CG	40	84	1
pROK2	1658	plus	CHG	5	67	1
pROK2	1660	minus	CHG	0	84	0
pROK2	1661	plus	CHH	2	68	0
pROK2	1662	plus	CHG	7	68	1
pROK2	1664	minus	CHG	9	86	1
pROK2	1665	plus	CG	50	68	1
pROK2	1666	minus	CG	62	87	1
pROK2	1667	plus	CHG	10	68	1
pROK2	1669	minus	CHG	6	85	1
pROK2	1670	minus	CHH	2	84	0
pROK2	1671	plus	CG	41	69	1
pROK2	1672	minus	CG	46	84	1
pROK2	1673	plus	CG	50	69	1
pROK2	1674	minus	CG	59	84	1
pROK2	1680	minus	CHH	14	84	1
pROK2	1681	plus	CHH	0	74	0
pROK2	1682	plus	CHH	1	72	0
pROK2	1683	plus	CHG	13	72	1
pROK2	1684	plus	CG	51	73	1
pROK2	1685	minus	CG	61	85	1
pROK2	1687	plus	CHH	6	75	1
pROK2	1691	minus	CHH	4	86	0
pROK2	1692	plus	CHH	0	74	0
pROK2	1693	plus	CHH	2	75	0
pROK2	1694	plus	CHH	1	76	0
pROK2	1695	plus	CHH	0	76	0
pROK2	1697	plus	CHG	16	77	1
pROK2	1699	minus	CHG	5	88	1
pROK2	1702	plus	CG	22	78	1
pROK2	1703	minus	CG	25	91	1
pROK2	1705	plus	CHH	3	80	0
pROK2	1706	plus	CHH	4	81	0
pROK2	1711	plus	CHG	1	83	0
pROK2	1712	plus	CG	42	84	1
pROK2	1713	minus	CG	39	91	1
pROK2	1714	plus	CG	48	84	1
pROK2	1715	minus	CG	44	90	1
pROK2	1716	plus	CHG	26	84	1
pROK2	1718	minus	CHG	27	91	1
pROK2	1720	plus	CG	38	83	1
pROK2	1721	minus	CG	37	93	1
pROK2	1724	minus	CHH	7	91	1
pROK2	1726	plus	CG	35	83	1
pROK2	1727	minus	CG	46	90	1
pROK2	1729	plus	CHH	7	83	1
pROK2	1731	plus	CHG	6	84	1
pROK2	1733	minus	CHG	8	90	1
pROK2	1734	plus	CHH	0	85	0
pROK2	1735	plus	CHG	13	86	1
pROK2	1736	plus	CG	47	86	1
pROK2	1737	minus	CG	49	90	1
pROK2	1738	minus	CHG	16	90	1
pROK2	1739	plus	CHG	7	85	1
pROK2	1741	minus	CHG	11	90	1
pROK2	1745	minus	CHH	11	88	1
pROK2	1746	plus	CG	49	83	1
pROK2	1747	minus	CG	53	89	1
pROK2	1748	plus	CG	45	84	1
pROK2	1749	minus	CG	54	91	1
pROK2	1751	minus	CHH	3	91	0
pROK2	1752	minus	CHH	2	91	0
pROK2	1756	plus	CHG	14	84	1
pROK2	1757	plus	CG	46	84	1
pROK2	1758	minus	CG	61	89	1
pROK2	1760	plus	CHG	22	85	1
pROK2	1762	minus	CHG	21	86	1
pROK2	1763	plus	CG	44	85	1
pROK2	1764	minus	CG	42	86	1
pROK2	1765	minus	CHG	4	87	0
pROK2	1766	plus	CHH	0	84	0
pROK2	1767	plus	CHG	14	85	1
pROK2	1769	minus	CHG	9	87	1
pROK2	1771	minus	CHH	1	86	0
pROK2	1780	minus	CHH	3	84	0
pROK2	1782	minus	CHH	4	85	0
pROK2	1784	plus	CG	35	86	1
pROK2	1785	minus	CG	41	83	1
pROK2	1792	plus	CG	37	84	1
pROK2	1793	minus	CG	36	84	1
pROK2	1795	minus	CHH	0	84	0
pROK2	1798	minus	CHH	15	83	1
pROK2	1800	minus	CHH	1	84	0
pROK2	1801	minus	CHH	0	85	0
pROK2	1802	plus	CHH	1	85	0
pROK2	1803	plus	CHH	5	86	1
pROK2	1806	plus	CG	17	85	1
pROK2	1807	minus	CG	19	84	1
pROK2	1808	plus	CHH	2	86	0
pROK2	1809	plus	CHH	3	86	0
pROK2	1810	plus	CHH	2	86	0
pROK2	1816	minus	CHH	8	88	1
pROK2	1817	plus	CG	36	85	1
pROK2	1818	minus	CG	41	87	1
pROK2	1819	minus	CHG	3	86	0
pROK2	1820	minus	CHH	0	85	0
pROK2	1821	plus	CHG	4	86	0
pROK2	1823	minus	CHG	3	86	0
pROK2	1826	minus	CHH	20	84	1
pROK2	1827	plus	CHH	0	85	0
pROK2	1828	plus	CHG	9	85	1
pROK2	1829	plus	CG	28	84	1
pROK2	1830	minus	CG	29	83	1
pROK2	1831	minus	CHG	2	83	0
pROK2	1832	plus	CHH	2	83	0
pROK2	1835	plus	CHH	0	83	0
pROK2	1836	plus	CHH	5	83	1
pROK2	1839	plus	CG	15	83	1
pROK2	1840	minus	CG	22	84	1
pROK2	1841	plus	CHH	1	82	0
pROK2	1842	plus	CHH	2	83	0
pROK2	1846	plus	CHH	1	83	0
pROK2	1849	minus	CHH	1	79	0
pROK2	1850	minus	CHH	2	79	0
pROK2	1851	plus	CHH	1	79	0
pROK2	1852	plus	CHH	2	78	0
pROK2	1857	plus	CHH	11	77	1
pROK2	1861	minus	CHH	2	80	0
pROK2	1867	plus	CHG	6	71	1
pROK2	1869	minus	CHG	14	80	1
pROK2	1870	minus	CHH	1	79	0
pROK2	1872	minus	CHH	2	77	0
pROK2	1873	plus	CG	43	71	1
pROK2	1874	minus	CG	46	76	1
pROK2	1877	plus	CHG	8	72	1
pROK2	1878	plus	CG	51	72	1
pROK2	1879	minus	CG	55	72	1
pROK2	1880	minus	CHG	10	71	1
pROK2	1881	minus	CHH	0	71	0
pROK2	1884	minus	CHH	15	68	1
pROK2	1886	minus	CHH	3	67	0
pROK2	1889	minus	CHH	6	66	1
pROK2	1890	plus	CG	44	71	1
pROK2	1891	minus	CG	42	66	1
pROK2	1892	minus	CHG	5	65	1
pROK2	1894	minus	CHH	0	67	0
pROK2	1898	minus	CHH	8	66	1
pROK2	1900	minus	CHH	1	64	0
pROK2	1903	plus	CHG	12	70	1
pROK2	1905	minus	CHG	14	67	1
pROK2	1906	plus	CHG	30	69	1
pROK2	1908	minus	CHG	30	66	1
pROK2	1911	minus	CHH	12	67	1
pROK2	1912	plus	CHH	1	71	0
pROK2	1913	plus	CHH	2	71	0
pROK2	1916	minus	CHH	2	66	0
pROK2	1922	plus	CG	40	67	1
pROK2	1923	minus	CG	53	68	1
pROK2	1924	minus	CHG	19	67	1
pROK2	1925	plus	CHG	24	66	1
pROK2	1927	minus	CHG	17	69	1
pROK2	1929	minus	CHH	4	70	1
pROK2	1931	minus	CHH	12	69	1
pROK2	1933	minus	CHH	2	69	0
pROK2	1934	plus	CHG	25	65	1
pROK2	1936	minus	CHG	24	69	1
pROK2	1938	minus	CHH	1	69	0
pROK2	1942	minus	CHH	22	68	1
pROK2	1943	plus	CG	49	65	1
pROK2	1944	minus	CG	49	66	1
pROK2	1945	plus	CHG	14	65	1
pROK2	1947	minus	CHG	13	66	1
pROK2	1950	minus	CHH	4	65	1
pROK2	1952	plus	CHG	21	63	1
pROK2	1953	plus	CG	48	64	1
pROK2	1954	minus	CG	46	63	1
pROK2	1955	minus	CHG	16	63	1
pROK2	1956	plus	CG	48	65	1
pROK2	1957	minus	CG	52	63	1
pROK2	1958	minus	CHG	7	62	1
pROK2	1960	minus	CHH	2	63	0
pROK2	1961	plus	CHH	0	62	0
pROK2	1966	minus	CHH	12	66	1
pROK2	1967	plus	CHG	21	64	1
pROK2	1968	plus	CG	47	62	1
pROK2	1969	minus	CG	53	69	1
pROK2	1973	plus	CG	38	60	1
pROK2	1974	minus	CG	43	70	1
pROK2	1975	plus	CHH	5	59	1
pROK2	1977	plus	CHH	2	58	0
pROK2	1978	plus	CHH	0	58	0
pROK2	1980	plus	CHH	0	58	0
pROK2	1981	plus	CHH	0	58	0
pROK2	1982	plus	CHG	11	59	1
pROK2	1983	plus	CG	38	59	1
pROK2	1984	minus	CG	53	74	1
pROK2	1986	plus	CHG	41	58	1
pROK2	1988	minus	CHG	43	76	1
pROK2	1991	minus	CHH	24	77	1
pROK2	1992	plus	CHG	12	60	1
pROK2	1994	minus	CHG	8	77	1
pROK2	1997	plus	CHG	24	57	1
pROK2	1999	minus	CHG	35	79	1
pROK2	2000	minus	CHH	1	80	0
pROK2	2002	minus	CHH	11	78	1
pROK2	2003	minus	CHH	0	78	0
pROK2	2004	minus	CHH	0	79	0
pROK2	2006	plus	CHG	11	57	1
pROK2	2008	minus	CHG	5	80	1
pROK2	2009	plus	CHG	15	54	1
pROK2	2011	minus	CHG	22	81	1
pROK2	2015	minus	CHH	11	81	1
pROK2	2017	plus	CHH	0	54	0
pROK2	2019	plus	CHG	27	53	1
pROK2	2021	minus	CHG	41	82	1
pROK2	2024	minus	CHH	1	84	0
pROK2	2025	plus	CHH	1	54	0
pROK2	2026	plus	CHH	2	54	0
pROK2	2028	plus	CHG	34	55	1
pROK2	2030	minus	CHG	47	86	1
pROK2	2031	minus	CHH	7	89	1
pROK2	2033	minus	CHH	6	89	1
pROK2	2034	plus	CHH	1	53	0
pROK2	2036	plus	CHH	2	52	0
pROK2	2037	plus	CHH	3	51	1
pROK2	2039	plus	CHH	18	51	1
pROK2	2045	plus	CHH	0	53	0
pROK2	2047	plus	CHH	0	53	0
pROK2	2048	plus	CHH	0	53	0
pROK2	2051	plus	CHH	2	54	0
pROK2	2055	plus	CHH	0	54	0
pROK2	2057	plus	CHH	2	55	0
pROK2	2063	plus	CHG	11	52	1
pROK2	2065	minus	CHG	20	89	1
pROK2	2069	minus	CHH	3	89	0
pROK2	2072	minus	CHH	18	89	1
pROK2	2073	minus	CHH	0	89	0
pROK2	2074	plus	CHG	12	56	1
pROK2	2076	minus	CHG	16	88	1
pROK2	2077	plus	CHH	0	56	0
pROK2	2080	plus	CHH	1	57	0
pROK2	2082	plus	CHH	0	58	0
pROK2	2083	plus	CHH	0	59	0
pROK2	2084	plus	CHH	1	60	0
pROK2	2091	minus	CHH	11	81	1
pROK2	2093	minus	CHH	1	82	0
pROK2	2094	minus	CHH	1	83	0
pROK2	2098	plus	CHH	3	60	1
pROK2	2104	plus	CG	38	62	1
pROK2	2105	minus	CG	42	83	1
pROK2	2106	minus	CHG	1	85	0
pROK2	2107	plus	CHH	3	61	0
pROK2	2109	plus	CHG	6	58	1
pROK2	2110	plus	CG	42	58	1
pROK2	2111	minus	CG	57	86	1
pROK2	2113	plus	CG	42	57	1
pROK2	2114	minus	CG	66	87	1
pROK2	2118	plus	CHH	1	59	0
pROK2	2122	minus	CHH	0	82	0
pROK2	2128	plus	CG	41	63	1
pROK2	2129	minus	CG	47	77	1
pROK2	2130	plus	CHH	2	64	0
pROK2	2131	plus	CHH	21	65	1
pROK2	2134	plus	CHH	0	64	0
pROK2	2138	minus	CHH	1	75	0
pROK2	2143	plus	CHH	6	65	1
pROK2	2146	plus	CHH	0	66	0
pROK2	2150	minus	CHH	7	70	1
pROK2	2156	minus	CHH	1	66	0
pROK2	2157	plus	CHG	3	72	0
pROK2	2159	minus	CHG	6	64	1
pROK2	2164	plus	CHG	21	74	1
pROK2	2166	minus	CHG	18	64	1
pROK2	2167	minus	CHH	3	64	0
pROK2	2175	minus	CHH	2	63	0
pROK2	2176	minus	CHH	3	63	0
pROK2	2182	minus	CHH	19	57	1
pROK2	2186	minus	CHH	2	54	0
pROK2	2187	plus	CHH	15	85	1
pROK2	2190	minus	CHH	6	53	1
pROK2	2191	minus	CHH	3	53	1
pROK2	2194	plus	CHG	18	88	1
pROK2	2196	minus	CHG	6	53	1
pROK2	2198	minus	CHH	2	53	0
pROK2	2203	minus	CHH	7	50	1
pROK2	2204	minus	CHH	4	50	1
pROK2	2206	minus	CHH	3	49	1
pROK2	2209	plus	CG	50	89	1
pROK2	2210	minus	CG	24	47	1
pROK2	2212	plus	CHH	15	91	1
pROK2	2215	minus	CHH	8	47	1
pROK2	2225	minus	CHH	5	45	1
pROK2	2226	plus	CHH	2	88	0
pROK2	2229	plus	CHH	5	91	1
pROK2	2232	minus	CHH	9	46	1
pROK2	2233	minus	CHH	1	46	0
pROK2	2234	minus	CHH	0	45	0
pROK2	2235	minus	CHH	1	46	0
pROK2	2239	plus	CHH	3	91	0
pROK2	2248	plus	CHG	18	93	1
pROK2	2250	minus	CHG	9	42	1
pROK2	2253	minus	CHH	2	42	0
pROK2	2258	minus	CHH	9	38	1
pROK2	2260	minus	CHH	6	39	1
pROK2	2261	minus	CHH	2	40	0
pROK2	2264	minus	CHH	1	38	0
pROK2	2265	minus	CHH	0	37	0
pROK2	2277	minus	CHH	3	40	1
pROK2	2278	minus	CHH	2	40	0
pROK2	2279	plus	CHH	6	93	1
pROK2	2286	minus	CHH	3	43	1
pROK2	2288	minus	CHH	6	44	1
pROK2	2294	plus	CHH	2	87	0
pROK2	2296	plus	CHG	7	85	1
pROK2	2297	plus	CG	44	86	1
pROK2	2298	minus	CG	26	44	1
pROK2	2299	minus	CHG	11	45	1
pROK2	2304	minus	CHH	3	47	1
pROK2	2311	plus	CHG	12	92	1
pROK2	2313	minus	CHG	5	48	1
pROK2	2316	plus	CG	54	93	1
pROK2	2317	minus	CG	27	47	1
pROK2	2325	plus	CHG	4	96	0
pROK2	2326	plus	CG	58	95	1
pROK2	2327	minus	CG	26	44	1
pROK2	2328	plus	CHG	17	94	1
pROK2	2330	minus	CHG	9	44	1
pROK2	2331	plus	CG	55	92	1
pROK2	2332	minus	CG	21	43	1
pROK2	2338	minus	CHH	2	46	0
pROK2	2342	plus	CG	53	91	1
pROK2	2343	minus	CG	28	46	1
pROK2	2344	minus	CHG	6	46	1
pROK2	2347	minus	CHH	1	45	0
pROK2	2348	minus	CHH	2	45	0
pROK2	2352	minus	CHH	0	45	0
pROK2	2354	plus	CHH	5	88	1
pROK2	2356	plus	CHH	3	87	0
pROK2	2357	plus	CHG	16	87	1
pROK2	2359	minus	CHG	11	47	1
pROK2	2360	plus	CHH	24	89	1
pROK2	2364	minus	CHH	1	47	0
pROK2	2365	minus	CHH	0	47	0
pROK2	2373	minus	CHH	1	48	0
pROK2	2374	plus	CHG	12	86	1
pROK2	2376	minus	CHG	3	49	1
pROK2	2377	minus	CHH	0	50	0
pROK2	2379	minus	CHH	1	49	0
pROK2	2380	minus	CHH	2	49	0
pROK2	2381	minus	CHH	0	48	0
pROK2	2383	minus	CHH	1	48	0
pROK2	2389	minus	CHH	0	47	0
pROK2	2394	plus	CHH	1	89	0
pROK2	2395	plus	CHH	1	89	0
pROK2	2409	minus	CHH	0	49	0
pROK2	2411	plus	CG	26	90	1
pROK2	2412	minus	CG	15	47	1
pROK2	2413	minus	CHG	3	47	1
pROK2	2415	plus	CHG	2	87	0
pROK2	2417	minus	CHG	0	46	0
pROK2	2418	plus	CHG	3	84	0
pROK2	2419	plus	CG	20	85	1
pROK2	2420	minus	CG	15	45	1
pROK2	2421	minus	CHG	2	45	0
pROK2	2428	minus	CHH	1	45	0
pROK2	2429	minus	CHH	0	45	0
pROK2	2430	minus	CHH	0	45	0
pROK2	2432	plus	CHH	3	85	0
pROK2	2433	plus	CHH	3	86	0
pROK2	2435	plus	CHH	2	87	0
pROK2	2436	plus	CHH	7	87	1
pROK2	2440	minus	CHH	0	47	0
pROK2	2443	minus	CHH	0	48	0
pROK2	2445	minus	CHH	0	48	0
pROK2	2446	minus	CHH	0	47	0
pROK2	2449	plus	CG	28	89	1
pROK2	2450	minus	CG	12	47	1
pROK2	2451	minus	CHG	2	46	0
pROK2	2452	minus	CHH	0	45	0
pROK2	2457	minus	CHH	0	46	0
pROK2	2458	minus	CHH	0	46	0
pROK2	2460	plus	CHH	0	86	0
pROK2	2463	minus	CHH	1	46	0
pROK2	2466	minus	CHH	0	48	0
pROK2	2467	plus	CHH	16	87	1
pROK2	2471	minus	CHH	0	49	0
pROK2	2472	minus	CHH	1	49	0
pROK2	2473	plus	CHG	6	87	1
pROK2	2475	minus	CHG	0	51	0
pROK2	2476	minus	CHH	1	52	0
pROK2	2479	minus	CHH	1	51	0
pROK2	2480	minus	CHH	0	52	0
pROK2	2484	minus	CHH	0	54	0
pROK2	2485	plus	CHG	2	85	0
pROK2	2487	minus	CHG	2	56	0
pROK2	2488	plus	CHH	0	87	0
pROK2	2489	plus	CHG	9	87	1
pROK2	2491	minus	CHG	5	57	1
pROK2	2494	plus	CHH	0	87	0
pROK2	2495	plus	CHH	10	88	1
pROK2	2499	minus	CHH	0	57	0
pROK2	2500	minus	CHH	0	58	0
pROK2	2502	plus	CHH	0	88	0
pROK2	2503	plus	CHG	6	88	1
pROK2	2505	minus	CHG	2	58	0
pROK2	2506	plus	CHH	0	86	0
pROK2	2508	plus	CHH	0	85	0
pROK2	2512	minus	CHH	2	61	0
pROK2	2515	plus	CG	13	86	1
pROK2	2516	minus	CG	11	63	1
pROK2	2517	minus	CHG	0	63	0
pROK2	2518	plus	CHH	0	85	0
pROK2	2521	minus	CHH	1	64	0
pROK2	2524	minus	CHH	1	64	0
pROK2	2525	minus	CHH	0	66	0
pROK2	2526	plus	CHG	0	84	0
pROK2	2528	minus	CHG	0	65	0
pROK2	2529	minus	CHH	0	65	0
pROK2	2531	minus	CHH	0	64	0
pROK2	2532	plus	CHH	5	85	1
pROK2	2536	plus	CHG	0	84	0
pROK2	2538	minus	CHG	0	64	0
pROK2	2539	plus	CHH	2	84	0
pROK2	2541	plus	CHH	1	84	0
pROK2	2544	minus	CHH	0	68	0
pROK2	2546	minus	CHH	0	67	0
pROK2	2548	minus	CHH	1	68	0
pROK2	2550	minus	CHH	0	68	0
pROK2	2551	minus	CHH	0	70	0
pROK2	2552	plus	CHG	1	82	0
pROK2	2553	plus	CG	13	83	1
pROK2	2554	minus	CG	4	70	1
pROK2	2557	minus	CHH	0	71	0
pROK2	2558	minus	CHH	0	70	0
pROK2	2559	plus	CG	12	82	1
pROK2	2560	minus	CG	5	72	1
pROK2	2562	plus	CHH	0	83	0
pROK2	2563	plus	CHH	0	82	0
pROK2	2567	minus	CHH	0	74	0
pROK2	2568	plus	CHH	0	81	0
pROK2	2570	plus	CG	9	82	1
pROK2	2571	minus	CG	4	75	1
pROK2	2572	minus	CHG	1	76	0
pROK2	2575	minus	CHH	0	75	0
pROK2	2577	minus	CHH	0	75	0
pROK2	2581	minus	CHH	0	75	0
pROK2	2584	minus	CHH	0	79	0
pROK2	2587	minus	CHH	0	75	0
pROK2	2590	plus	CHH	0	81	0
pROK2	2594	minus	CHH	0	75	0
pROK2	2595	plus	CHH	0	81	0
pROK2	2596	plus	CHH	0	81	0
pROK2	2597	plus	CHG	6	82	1
pROK2	2599	minus	CHG	1	75	0
pROK2	2604	minus	CHH	0	78	0
pROK2	2610	plus	CG	12	78	1
pROK2	2611	minus	CG	10	76	1
pROK2	2613	minus	CHH	1	76	0
pROK2	2614	plus	CHG	6	77	1
pROK2	2616	minus	CHG	2	74	0
pROK2	2620	minus	CHH	2	74	0
pROK2	2621	plus	CG	16	72	1
pROK2	2622	minus	CG	11	75	1
pROK2	2623	minus	CHG	0	76	0
pROK2	2625	minus	CHH	1	76	0
pROK2	2627	minus	CHH	1	75	0
pROK2	2628	plus	CHH	1	72	0
pROK2	2631	plus	CHG	9	73	1
pROK2	2633	minus	CHG	6	75	1
pROK2	2634	minus	CHH	0	75	0
pROK2	2635	plus	CHH	0	73	0
pROK2	2637	plus	CHH	5	73	1
pROK2	2641	plus	CHH	3	72	0
pROK2	2643	plus	CHH	0	71	0
pROK2	2645	plus	CHH	0	71	0
pROK2	2646	plus	CHH	5	71	1
pROK2	2649	plus	CG	12	70	1
pROK2	2650	minus	CG	9	77	1
pROK2	2652	plus	CHH	3	72	0
pROK2	2657	plus	CG	12	73	1
pROK2	2658	minus	CG	10	74	1
pROK2	2659	minus	CHG	0	73	0
pROK2	2663	minus	CHH	0	72	0
pROK2	2665	plus	CHH	0	75	0
pROK2	2666	plus	CHH	0	75	0
pROK2	2667	plus	CHH	7	75	1
pROK2	2672	plus	CG	12	75	1
pROK2	2673	minus	CG	9	73	1
pROK2	2678	minus	CHH	1	73	0
pROK2	2679	plus	CHH	0	75	0
pROK2	2683	minus	CHH	0	73	0
pROK2	2685	plus	CHG	2	73	0
pROK2	2687	minus	CHG	0	73	0
pROK2	2688	plus	CHG	3	74	0
pROK2	2689	plus	CG	15	73	1
pROK2	2690	minus	CG	11	74	1
pROK2	2691	plus	CHH	2	73	0
pROK2	2695	minus	CHH	0	75	0
pROK2	2696	plus	CHG	0	72	0
pROK2	2697	plus	CG	10	73	1
pROK2	2698	minus	CG	6	75	1
pROK2	2703	minus	CHH	5	75	1
pROK2	2704	minus	CHH	2	74	0
pROK2	2709	plus	CHH	0	76	0
pROK2	2713	plus	CHG	1	76	0
pROK2	2715	minus	CHG	2	74	0
pROK2	2721	plus	CG	5	75	1
pROK2	2722	minus	CG	5	74	1
pROK2	2725	plus	CHG	0	75	0
pROK2	2727	minus	CHG	2	73	0
pROK2	2728	minus	CHH	1	72	0
pROK2	2729	plus	CHG	0	75	0
pROK2	2730	plus	CG	6	76	1
pROK2	2731	minus	CG	8	73	1
pROK2	2734	minus	CHH	0	71	0
pROK2	2736	minus	CHH	1	72	0
pROK2	2737	minus	CHH	2	72	0
pROK2	2741	minus	CHH	1	71	0
pROK2	2742	plus	CG	6	76	1
pROK2	2743	minus	CG	7	72	1
pROK2	2748	plus	CHG	1	77	0
pROK2	2750	minus	CHG	0	70	0
pROK2	2751	minus	CHH	0	69	0
pROK2	2752	minus	CHH	1	69	0
pROK2	2755	minus	CHH	0	68	0
pROK2	2758	minus	CHH	0	69	0
pROK2	2760	plus	CHH	0	73	0
pROK2	2762	plus	CHH	0	75	0
pROK2	2764	plus	CHH	2	77	0
pROK2	2765	plus	CHH	1	77	0
pROK2	2773	minus	CHH	1	68	0
pROK2	2776	plus	CHG	1	77	0
pROK2	2777	plus	CG	7	78	1
pROK2	2778	minus	CG	5	68	1
pROK2	2779	plus	CG	3	80	1
pROK2	2780	minus	CG	2	67	0
pROK2	2781	plus	CG	6	80	1
pROK2	2782	minus	CG	4	68	1
pROK2	2784	minus	CHH	0	69	0
pROK2	2785	plus	CHG	3	79	0
pROK2	2787	minus	CHG	2	68	0
pROK2	2791	minus	CHH	0	66	0
pROK2	2802	minus	CHH	2	66	0
pROK2	2804	plus	CG	2	78	0
pROK2	2805	minus	CG	3	65	1
pROK2	2806	minus	CHG	0	65	0
pROK2	2811	minus	CHH	0	64	0
pROK2	2812	plus	CHH	0	80	0
pROK2	2813	plus	CHG	1	80	0
pROK2	2814	plus	CG	3	81	1
pROK2	2815	minus	CG	3	66	1
pROK2	2818	minus	CHH	0	65	0
pROK2	2820	minus	CHH	0	64	0
pROK2	2821	minus	CHH	0	63	0
pROK2	2824	plus	CHH	0	79	0
pROK2	2827	minus	CHH	0	62	0
pROK2	2829	plus	CHH	0	80	0
pROK2	2834	plus	CHH	0	80	0
pROK2	2835	plus	CHH	0	81	0
pROK2	2836	plus	CHH	1	82	0
pROK2	2838	plus	CG	3	82	1
pROK2	2839	minus	CG	0	67	0
pROK2	2840	minus	CHG	0	66	0
pROK2	2841	plus	CG	4	84	1
pROK2	2842	minus	CG	1	65	0
pROK2	2844	plus	CHH	0	85	0
pROK2	2845	plus	CHG	0	85	0
pROK2	2847	minus	CHG	2	63	0
pROK2	2848	minus	CHH	0	62	0
pROK2	2849	minus	CHH	0	61	0
pROK2	2851	minus	CHH	1	59	0
pROK2	2853	plus	CHG	1	80	0
pROK2	2855	minus	CHG	0	59	0
pROK2	2856	plus	CHH	1	82	0
pROK2	2859	plus	CHH	0	80	0
pROK2	2862	plus	CHH	0	81	0
pROK2	2866	minus	CHH	0	58	0
pROK2	2868	minus	CHH	0	58	0
pROK2	2872	minus	CHH	2	56	0
pROK2	2875	minus	CHH	0	57	0
pROK2	2876	minus	CHH	0	57	0
pROK2	2877	plus	CHH	1	86	0
pROK2	2881	minus	CHH	0	58	0
pROK2	2885	minus	CHH	0	56	0
pROK2	2887	minus	CHH	0	55	0
pROK2	2888	minus	CHH	0	57	0
pROK2	2889	plus	CHH	0	86	0
pROK2	2896	minus	CHH	1	58	0
pROK2	2899	plus	CHH	0	85	0
pROK2	2902	minus	CHH	1	57	0
pROK2	2903	minus	CHH	0	57	0
pROK2	2904	minus	CHH	0	58	0
pROK2	2906	minus	CHH	1	56	0
pROK2	2909	minus	CHH	0	57	0
pROK2	2910	plus	CG	4	84	1
pROK2	2911	minus	CG	3	57	1
pROK2	2912	minus	CHG	0	57	0
pROK2	2913	plus	CHG	0	85	0
pROK2	2915	minus	CHG	0	55	0
pROK2	2916	minus	CHH	0	55	0
pROK2	2917	minus	CHH	0	56	0
pROK2	2918	plus	CG	6	84	1
pROK2	2919	minus	CG	4	56	1
pROK2	2920	minus	CHG	0	56	0
pROK2	2922	plus	CHH	0	87	0
pROK2	2925	minus	CHH	0	58	0
pROK2	2927	minus	CHH	0	59	0
pROK2	2928	minus	CHH	0	58	0
pROK2	2932	minus	CHH	1	57	0
pROK2	2934	plus	CHH	0	83	0
pROK2	2938	minus	CHH	2	54	0
pROK2	2939	plus	CHH	0	84	0
pROK2	2940	plus	CHH	0	84	0
pROK2	2943	plus	CHG	3	82	0
pROK2	2945	minus	CHG	1	54	0
pROK2	2946	plus	CG	2	82	0
pROK2	2947	minus	CG	1	53	0
pROK2	2949	plus	CHG	0	81	0
pROK2	2950	plus	CG	4	81	1
pROK2	2951	minus	CG	3	52	1
pROK2	2952	minus	CHG	0	52	0
pROK2	2954	plus	CG	2	81	0
pROK2	2955	minus	CG	1	52	0
pROK2	2958	plus	CHG	0	82	0
pROK2	2960	minus	CHG	1	53	0
pROK2	2961	minus	CHH	1	53	0
pROK2	2962	minus	CHH	0	53	0
pROK2	2964	minus	CHH	0	53	0
pROK2	2965	minus	CHH	0	52	0
pROK2	2970	plus	CG	8	82	1
pROK2	2971	minus	CG	4	50	1
pROK2	2972	minus	CHG	0	50	0
pROK2	2973	minus	CHH	1	49	0
pROK2	2974	minus	CHH	1	49	0
pROK2	2977	minus	CHH	0	49	0
pROK2	2980	plus	CHG	1	82	0
pROK2	2982	minus	CHG	1	48	0
pROK2	2986	minus	CHH	0	47	0
pROK2	2988	plus	CG	13	81	1
pROK2	2989	minus	CG	10	46	1
pROK2	2991	minus	CHH	0	45	0
pROK2	2992	plus	CHH	2	78	0
pROK2	3001	minus	CHH	0	45	0
pROK2	3003	plus	CHH	2	78	0
pROK2	3007	plus	CHG	5	77	1
pROK2	3009	minus	CHG	2	46	0
pROK2	3010	minus	CHH	0	45	0
pROK2	3011	minus	CHH	0	45	0
pROK2	3012	minus	CHH	0	45	0
pROK2	3015	plus	CHH	3	76	0
pROK2	3018	minus	CHH	0	43	0
pROK2	3019	plus	CHH	0	75	0
pROK2	3020	plus	CHG	1	74	0
pROK2	3022	minus	CHG	0	43	0
pROK2	3026	minus	CHH	3	44	1
pROK2	3027	minus	CHH	0	44	0
pROK2	3028	minus	CHH	0	44	0
pROK2	3030	minus	CHH	0	42	0
pROK2	3052	plus	CHG	2	77	0
pROK2	3054	minus	CHG	0	38	0
pROK2	3055	minus	CHH	0	37	0
pROK2	3058	minus	CHH	1	36	0
pROK2	3063	minus	CHH	0	35	0
pROK2	3069	minus	CHH	1	34	0
pROK2	3072	plus	CHH	1	75	0
pROK2	3073	plus	CHH	1	75	0
pROK2	3076	minus	CHH	1	32	0
pROK2	3079	minus	CHH	0	31	0
pROK2	3081	minus	CHH	0	31	0
pROK2	3082	minus	CHH	0	30	0
pROK2	3083	plus	CG	6	74	1
pROK2	3084	minus	CG	5	30	1
pROK2	3085	plus	CHH	0	76	0
pROK2	3088	plus	CG	5	75	1
pROK2	3089	minus	CG	3	29	1
pROK2	3092	minus	CHH	0	29	0
pROK2	3093	plus	CHG	1	73	0
pROK2	3094	plus	CG	8	74	1
pROK2	3095	minus	CG	6	28	1
pROK2	3096	minus	CHG	0	28	0
pROK2	3097	plus	CG	4	73	1
pROK2	3098	minus	CG	4	29	1
pROK2	3100	plus	CHH	2	73	0
pROK2	3103	minus	CHH	0	29	0
pROK2	3104	plus	CHG	1	76	0
pROK2	3106	minus	CHG	0	29	0
pROK2	3107	minus	CHH	0	29	0
pROK2	3109	minus	CHH	1	28	0
pROK2	3110	plus	CG	3	73	1
pROK2	3111	minus	CG	1	26	0
pROK2	3112	plus	CHH	0	71	0
pROK2	3114	plus	CHG	0	69	0
pROK2	3115	plus	CG	2	69	0
pROK2	3116	minus	CG	1	26	0
pROK2	3118	plus	CHH	0	68	0
pROK2	3121	plus	CHH	0	70	0
pROK2	3124	plus	CHG	1	70	0
pROK2	3125	plus	CG	5	70	1
pROK2	3126	minus	CG	1	28	0
pROK2	3127	plus	CHH	0	70	0
pROK2	3130	plus	CHH	2	71	0
pROK2	3133	minus	CHH	0	30	0
pROK2	3135	minus	CHH	0	30	0
pROK2	3140	minus	CHH	1	29	0
pROK2	3141	minus	CHH	0	29	0
pROK2	3142	plus	CHH	0	73	0
pROK2	3144	plus	CHH	1	74	0
pROK2	3146	plus	CHG	1	75	0
pROK2	3148	minus	CHG	0	30	0
pROK2	3149	minus	CHH	1	30	0
pROK2	3150	plus	CHG	1	74	0
pROK2	3151	plus	CG	2	75	0
pROK2	3152	minus	CG	1	32	0
pROK2	3154	minus	CHH	0	33	0
pROK2	3155	minus	CHH	0	33	0
pROK2	3156	plus	CHH	0	76	0
pROK2	3157	plus	CHH	1	75	0
pROK2	3158	plus	CHH	1	76	0
pROK2	3160	plus	CG	1	75	0
pROK2	3161	minus	CG	1	31	0
pROK2	3162	minus	CHG	0	30	0
pROK2	3163	plus	CHH	1	77	0
pROK2	3166	minus	CHH	0	30	0
pROK2	3172	minus	CHH	1	32	0
pROK2	3173	minus	CHH	0	32	0
pROK2	3174	minus	CHH	0	32	0
pROK2	3175	plus	CHH	1	76	0
pROK2	3178	minus	CHH	0	30	0
pROK2	3179	minus	CHH	0	30	0
pROK2	3180	minus	CHH	0	30	0
pROK2	3181	minus	CHH	0	30	0
pROK2	3183	plus	CG	2	74	0
pROK2	3184	minus	CG	1	30	0
pROK2	3185	plus	CHG	0	74	0
pROK2	3187	minus	CHG	0	30	0
pROK2	3188	minus	CHH	0	30	0
pROK2	3193	plus	CG	3	72	1
pROK2	3194	minus	CG	1	30	0
pROK2	3196	minus	CHH	0	30	0
pROK2	3197	plus	CHG	0	72	0
pROK2	3199	minus	CHG	0	30	0
pROK2	3200	minus	CHH	1	30	0
pROK2	3201	minus	CHH	0	29	0
pROK2	3202	plus	CHH	0	68	0
pROK2	3205	minus	CHH	0	28	0
pROK2	3209	plus	CG	2	69	0
pROK2	3210	minus	CG	0	30	0
pROK2	3211	minus	CHG	0	30	0
pROK2	3216	plus	CHH	0	69	0
pROK2	3217	plus	CHH	1	69	0
pROK2	3220	minus	CHH	1	31	0
pROK2	3223	plus	CG	2	68	0
pROK2	3224	minus	CG	1	33	0
pROK2	3226	minus	CHH	0	34	0
pROK2	3229	minus	CHH	0	35	0
pROK2	3230	minus	CHH	0	34	0
pROK2	3232	plus	CG	1	67	0
pROK2	3233	minus	CG	0	35	0
pROK2	3234	minus	CHG	1	35	0
pROK2	3235	plus	CHH	1	68	0
pROK2	3236	plus	CHG	1	67	0
pROK2	3238	minus	CHG	0	35	0
pROK2	3240	plus	CG	2	65	0
pROK2	3241	minus	CG	0	34	0
pROK2	3242	minus	CHG	0	34	0
pROK2	3244	plus	CHH	0	69	0
pROK2	3247	plus	CG	3	70	1
pROK2	3248	minus	CG	0	35	0
pROK2	3249	minus	CHG	0	35	0
pROK2	3250	minus	CHH	0	35	0
pROK2	3252	plus	CHG	1	69	0
pROK2	3253	plus	CG	3	68	1
pROK2	3254	minus	CG	0	35	0
pROK2	3256	plus	CHH	0	66	0
pROK2	3259	plus	CHH	0	67	0
pROK2	3263	minus	CHH	0	37	0
pROK2	3264	plus	CHG	0	68	0
pROK2	3265	plus	CG	2	68	0
pROK2	3266	minus	CG	0	36	0
pROK2	3271	minus	CHH	0	36	0
pROK2	3272	minus	CHH	0	36	0
pROK2	3274	minus	CHH	0	36	0
pROK2	3275	minus	CHH	0	36	0
pROK2	3281	plus	CHG	0	69	0
pROK2	3283	minus	CHG	1	37	0
pROK2	3284	minus	CHH	0	36	0
pROK2	3286	plus	CHH	2	66	0
pROK2	3288	plus	CHH	0	65	0
pROK2	3289	plus	CHH	1	66	0
pROK2	3292	minus	CHH	0	37	0
pROK2	3293	minus	CHH	0	37	0
pROK2	3294	plus	CHH	0	66	0
pROK2	3296	plus	CHH	0	65	0
pROK2	3297	plus	CHG	0	64	0
pROK2	3299	minus	CHG	0	39	0
pROK2	3300	minus	CHH	0	38	0
pROK2	3301	plus	CG	0	64	0
pROK2	3302	minus	CG	0	38	0
pROK2	3303	minus	CHG	0	39	0
pROK2	3304	minus	CHH	0	40	0
pROK2	3306	plus	CHH	2	62	0
pROK2	3311	plus	CHG	0	62	0
pROK2	3313	minus	CHG	0	45	0
pROK2	3314	minus	CHH	0	45	0
pROK2	3320	minus	CHH	0	45	0
pROK2	3321	minus	CHH	0	44	0
pROK2	3322	minus	CHH	0	44	0
pROK2	3323	plus	CHH	0	60	0
pROK2	3325	plus	CHH	0	60	0
pROK2	3329	minus	CHH	0	45	0
pROK2	3330	plus	CHH	1	60	0
pROK2	3331	plus	CHH	0	60	0
pROK2	3332	plus	CHG	0	61	0
pROK2	3333	plus	CG	0	61	0
pROK2	3334	minus	CG	2	46	1
pROK2	3335	minus	CHG	0	46	0
pROK2	3336	plus	CG	0	61	0
pROK2	3337	minus	CG	0	46	0
pROK2	3339	minus	CHH	0	47	0
pROK2	3341	minus	CHH	0	47	0
pROK2	3343	plus	CG	0	61	0
pROK2	3344	minus	CG	3	48	1
pROK2	3345	minus	CHG	0	48	0
pROK2	3346	minus	CHH	0	49	0
pROK2	3347	minus	CHH	0	49	0
pROK2	3348	plus	CHH	0	60	0
pROK2	3352	plus	CHH	0	60	0
pROK2	3353	plus	CHG	0	60	0
pROK2	3354	plus	CG	1	60	0
pROK2	3355	minus	CG	2	51	1
pROK2	3356	plus	CHH	1	61	0
pROK2	3359	minus	CHH	0	50	0
pROK2	3360	minus	CHH	0	50	0
pROK2	3362	minus	CHH	1	52	0
pROK2	3363	minus	CHH	0	52	0
pROK2	3364	minus	CHH	0	53	0
pROK2	3366	minus	CHH	0	53	0
pROK2	3370	minus	CHH	0	54	0
pROK2	3374	plus	CG	1	59	0
pROK2	3375	minus	CG	2	53	1
pROK2	3376	minus	CHG	0	54	0
pROK2	3378	plus	CG	1	59	0
pROK2	3379	minus	CG	0	53	0
pROK2	3383	minus	CHH	0	55	0
pROK2	3385	plus	CHG	0	57	0
pROK2	3386	plus	CG	1	58	0
pROK2	3387	minus	CG	0	55	0
pROK2	3388	minus	CHG	0	54	0
pROK2	3391	minus	CHH	0	54	0
pROK2	3392	minus	CHH	0	55	0
pROK2	3393	plus	CHH	0	57	0
pROK2	3397	plus	CHG	0	58	0
pROK2	3399	minus	CHG	0	54	0
pROK2	3400	minus	CHH	0	54	0
pROK2	3401	plus	CHH	0	58	0
pROK2	3404	minus	CHH	1	54	0
pROK2	3407	plus	CHG	0	60	0
pROK2	3409	minus	CHG	1	53	0
pROK2	3412	plus	CG	4	61	1
pROK2	3413	minus	CG	2	51	1
pROK2	3415	plus	CG	2	59	1
pROK2	3416	minus	CG	2	51	1
pROK2	3417	plus	CG	2	58	1
pROK2	3418	minus	CG	5	50	1
pROK2	3419	minus	CHG	1	50	0
pROK2	3420	minus	CHH	0	49	0
pROK2	3421	minus	CHH	0	49	0
pROK2	3426	plus	CHG	0	57	0
pROK2	3427	plus	CG	1	56	0
pROK2	3428	minus	CG	5	49	1
pROK2	3429	plus	CHG	0	56	0
pROK2	3430	plus	CG	1	57	0
pROK2	3431	minus	CG	7	50	1
pROK2	3433	minus	CHH	0	50	0
pROK2	3434	minus	CHH	0	50	0
pROK2	3437	minus	CHH	0	50	0
pROK2	3438	plus	CHG	0	59	0
pROK2	3439	plus	CG	4	59	1
pROK2	3440	minus	CG	2	50	1
pROK2	3444	plus	CHH	0	58	0
pROK2	3445	plus	CHH	0	57	0
pROK2	3448	plus	CG	3	58	1
pROK2	3449	minus	CG	3	51	1
pROK2	3450	plus	CHH	0	59	0
pROK2	3453	minus	CHH	0	51	0
pROK2	3454	plus	CHG	0	59	0
pROK2	3455	plus	CG	2	59	1
pROK2	3456	minus	CG	1	49	0
pROK2	3457	plus	CHH	1	58	0
pROK2	3459	plus	CHG	0	59	0
pROK2	3460	plus	CG	1	59	0
pROK2	3461	minus	CG	1	51	0
pROK2	3463	plus	CHH	0	56	0
pROK2	3466	minus	CHH	0	50	0
pROK2	3467	plus	CG	2	56	1
pROK2	3468	minus	CG	1	49	0
pROK2	3470	minus	CHH	1	49	0
pROK2	3471	plus	CG	2	56	1
pROK2	3472	minus	CG	0	49	0
pROK2	3473	plus	CHH	0	56	0
pROK2	3474	plus	CHH	1	56	0
pROK2	3475	plus	CHG	0	57	0
pROK2	3476	plus	CG	2	57	1
pROK2	3477	minus	CG	1	49	0
pROK2	3478	plus	CG	3	58	1
pROK2	3479	minus	CG	0	48	0
pROK2	3483	plus	CHH	0	57	0
pROK2	3484	plus	CHH	0	58	0
pROK2	3487	plus	CHH	1	58	0
pROK2	3488	plus	CHG	1	58	0
pROK2	3490	minus	CHG	0	49	0
pROK2	3492	plus	CHG	0	60	0
pROK2	3493	plus	CG	1	59	0
pROK2	3494	minus	CG	0	49	0
pROK2	3496	plus	CG	1	60	0
pROK2	3497	minus	CG	0	49	0
pROK2	3498	minus	CHG	1	49	0
pROK2	3499	plus	CHH	1	57	0
pROK2	3501	plus	CG	0	58	0
pROK2	3502	minus	CG	0	49	0
pROK2	3505	minus	CHH	0	49	0
pROK2	3506	minus	CHH	1	50	0
pROK2	3508	plus	CHH	0	57	0
pROK2	3509	plus	CHG	0	57	0
pROK2	3511	minus	CHG	0	51	0
pROK2	3512	plus	CHH	0	57	0
pROK2	3515	minus	CHH	0	50	0
pROK2	3516	plus	CHH	1	56	0
pROK2	3519	plus	CG	1	57	0
pROK2	3520	minus	CG	0	49	0
pROK2	3521	minus	CHG	0	50	0
pROK2	3522	plus	CHH	1	57	0
pROK2	3523	plus	CHH	0	57	0
pROK2	3526	minus	CHH	0	49	0
pROK2	3529	plus	CG	2	55	1
pROK2	3530	minus	CG	3	52	1
pROK2	3532	minus	CHH	0	52	0
pROK2	3533	plus	CG	1	54	0
pROK2	3534	minus	CG	0	52	0
pROK2	3535	plus	CG	1	53	0
pROK2	3536	minus	CG	2	52	1
pROK2	3538	plus	CHG	0	51	0
pROK2	3540	minus	CHG	0	53	0
pROK2	3541	plus	CG	4	50	1
pROK2	3542	minus	CG	1	53	0
pROK2	3544	minus	CHH	0	52	0
pROK2	3545	plus	CHH	0	48	0
pROK2	3548	plus	CHG	0	49	0
pROK2	3550	minus	CHG	0	52	0
pROK2	3551	minus	CHH	0	51	0
pROK2	3552	plus	CHH	0	49	0
pROK2	3554	plus	CHH	0	48	0
pROK2	3555	plus	CHH	0	47	0
pROK2	3556	plus	CHH	0	47	0
pROK2	3557	plus	CHH	0	46	0
pROK2	3558	plus	CHG	0	45	0
pROK2	3560	minus	CHG	0	53	0
pROK2	3561	plus	CHH	0	45	0
pROK2	3562	plus	CHH	0	46	0
pROK2	3563	plus	CHG	0	46	0
pROK2	3565	minus	CHG	0	56	0
pROK2	3566	plus	CHH	0	46	0
pROK2	3567	plus	CHG	1	47	0
pROK2	3568	plus	CG	2	47	1
pROK2	3569	minus	CG	0	59	0
pROK2	3570	plus	CG	1	46	0
pROK2	3571	minus	CG	0	59	0
pROK2	3572	plus	CHH	0	47	0
pROK2	3573	plus	CHH	0	47	0
pROK2	3576	plus	CG	1	48	0
pROK2	3577	minus	CG	0	63	0
pROK2	3578	minus	CHG	1	63	0
pROK2	3579	plus	CHG	0	48	0
pROK2	3580	plus	CG	1	47	0
pROK2	3581	minus	CG	1	63	0
pROK2	3582	plus	CHG	1	47	0
pROK2	3583	plus	CG	1	47	0
pROK2	3584	minus	CG	0	63	0
pROK2	3586	minus	CHH	1	64	0
pROK2	3587	minus	CHH	0	65	0
pROK2	3589	minus	CHH	0	64	0
pROK2	3590	plus	CG	0	46	0
pROK2	3591	minus	CG	0	64	0
pROK2	3594	plus	CG	2	46	1
pROK2	3595	minus	CG	1	63	0
pROK2	3596	plus	CG	2	45	1
pROK2	3597	minus	CG	2	63	0
pROK2	3599	plus	CG	3	47	1
pROK2	3600	minus	CG	3	62	1
pROK2	3602	plus	CHH	0	47	0
pROK2	3604	plus	CG	2	49	1
pROK2	3605	minus	CG	3	62	1
pROK2	3608	plus	CHG	0	50	0
pROK2	3610	minus	CHG	0	63	0
pROK2	3611	minus	CHH	1	63	0
pROK2	3613	minus	CHH	0	65	0
pROK2	3614	minus	CHH	0	66	0
pROK2	3615	plus	CG	1	50	0
pROK2	3616	minus	CG	2	68	0
pROK2	3617	minus	CHG	2	67	0
pROK2	3618	plus	CHG	1	48	0
pROK2	3620	minus	CHG	0	68	0
pROK2	3621	minus	CHH	0	68	0
pROK2	3625	minus	CHH	0	70	0
pROK2	3626	minus	CHH	0	70	0
pROK2	3627	plus	CG	0	50	0
pROK2	3628	minus	CG	0	70	0
pROK2	3631	minus	CHH	0	70	0
pROK2	3633	plus	CG	0	51	0
pROK2	3634	minus	CG	0	70	0
pROK2	3637	minus	CHH	1	69	0
pROK2	3639	plus	CHH	0	50	0
pROK2	3640	plus	CHH	2	50	0
pROK2	3643	plus	CG	0	50	0
pROK2	3644	minus	CG	2	68	0
pROK2	3646	plus	CHH	0	50	0
pROK2	3648	plus	CG	2	51	1
pROK2	3649	minus	CG	0	68	0
pROK2	3650	plus	CG	3	51	1
pROK2	3651	minus	CG	1	68	0
pROK2	3653	minus	CHH	0	69	0
pROK2	3654	minus	CHH	0	68	0
pROK2	3657	plus	CHH	0	50	0
pROK2	3661	minus	CHH	0	66	0
pROK2	3663	plus	CG	0	52	0
pROK2	3664	minus	CG	0	66	0
pROK2	3666	plus	CHH	1	53	0
pROK2	3667	plus	CHH	0	53	0
pROK2	3670	minus	CHH	0	65	0
pROK2	3673	minus	CHH	1	63	0
pROK2	3674	plus	CG	2	54	1
pROK2	3675	minus	CG	2	62	0
pROK2	3681	plus	CHG	0	56	0
pROK2	3682	plus	CG	1	56	0
pROK2	3683	minus	CG	0	61	0
pROK2	3684	plus	CHG	1	57	0
pROK2	3685	plus	CG	0	58	0
pROK2	3686	minus	CG	0	60	0
pROK2	3687	minus	CHG	1	60	0
pROK2	3688	plus	CG	0	60	0
pROK2	3689	minus	CG	0	60	0
pROK2	3691	minus	CHH	0	59	0
pROK2	3692	minus	CHH	0	59	0
pROK2	3694	plus	CHH	0	59	0
pROK2	3695	plus	CHG	1	60	0
pROK2	3697	minus	CHG	0	59	0
pROK2	3698	minus	CHH	1	58	0
pROK2	3699	plus	CHH	1	58	0
pROK2	3704	plus	CHG	1	59	0
pROK2	3706	minus	CHG	0	59	0
pROK2	3707	minus	CHH	0	60	0
pROK2	3709	plus	CHG	0	58	0
pROK2	3711	minus	CHG	0	60	0
pROK2	3712	plus	CG	2	58	1
pROK2	3713	minus	CG	0	60	0
pROK2	3715	minus	CHH	0	59	0
pROK2	3716	minus	CHH	0	60	0
pROK2	3717	plus	CHH	0	57	0
pROK2	3718	plus	CHH	0	58	0
pROK2	3721	minus	CHH	0	58	0
pROK2	3722	plus	CHG	0	60	0
pROK2	3724	minus	CHG	1	58	0
pROK2	3725	minus	CHH	0	58	0
pROK2	3726	plus	CHG	0	59	0
pROK2	3727	plus	CG	2	60	1
pROK2	3728	minus	CG	1	57	0
pROK2	3729	plus	CG	3	61	1
pROK2	3730	minus	CG	0	57	0
pROK2	3733	minus	CHH	0	58	0
pROK2	3734	plus	CHG	0	60	0
pROK2	3736	minus	CHG	0	57	0
pROK2	3740	plus	CHH	0	62	0
pROK2	3742	plus	CHH	0	61	0
pROK2	3744	plus	CG	4	61	1
pROK2	3745	minus	CG	0	60	0
pROK2	3748	minus	CHH	0	61	0
pROK2	3749	plus	CHG	0	60	0
pROK2	3751	minus	CHG	0	61	0
pROK2	3752	plus	CHG	0	60	0
pROK2	3754	minus	CHG	0	60	0
pROK2	3757	plus	CHH	0	58	0
pROK2	3760	minus	CHH	0	59	0
pROK2	3761	minus	CHH	0	59	0
pROK2	3766	minus	CHH	0	56	0
pROK2	3767	plus	CHG	0	56	0
pROK2	3769	minus	CHG	0	55	0
pROK2	3770	plus	CHH	0	57	0
pROK2	3774	plus	CHH	0	59	0
pROK2	3775	plus	CHH	0	59	0
[truncated: 4,996 more rows]
