# Supplementary material for: The complex architecture and epigenomic impact of plant T-DNA insertions
Source: PLoS Genet. 2019 Jan 18;15(1):e1007819. doi: 10.1371/journal.pgen.1007819 (PMC6338467; doi:10.1371/journal.pgen.1007819)
Supplement: S8 Table — (XLSX) [file pgen.1007819.s008.xlsx]

## Sheet: S8 Table - Jupe et al T-DNA
S8 Table: Experimental information for ChIP experiments on T-DNA and wildtype Arabidopsis lines.
sample number	genotype	mark	age	tissue	ChIP experiment
1	Col-0	IgG	10 days	de-etiolated seedling (16h light/ 8h night)	1
2	Col-0	H3K4me3	10 days	de-etiolated seedling (16h light/ 8h night)	1
3	Col-0	H2A.Z	10 days	de-etiolated seedling (16h light/ 8h night)	1
4	Col-0	H3K27me3	10 days	de-etiolated seedling (16h light/ 8h night)	1
5	SALK_059379	H3K4me3	10 days	de-etiolated seedling (16h light/ 8h night)	1
6	SALK_059379	H2A.Z	5 weeks	flowers (16h light/ 8h night)	4
7	SALK_059379	H3K27me3	10 days	de-etiolated seedling (16h light/ 8h night)	1
8	SAIL_232	H3K4me3	10 days	de-etiolated seedling (16h light/ 8h night)	1
9	SAIL_232	H2A.Z	10 days	de-etiolated seedling (16h light/ 8h night)	1
10	SAIL_232	H3K27me3	10 days	de-etiolated seedling (16h light/ 8h night)	1
11	SALK_017723	H3K4me3	10 days	de-etiolated seedling (16h light/ 8h night)	1
12	SALK_017723	H2A.Z	10 days	de-etiolated seedling (16h light/ 8h night)	1
13	SALK_017723	H3K27me3	10 days	de-etiolated seedling (16h light/ 8h night)	1
14	SALK_069537	H3K4me3	10 days	de-etiolated seedling (16h light/ 8h night)	1
15	SALK_069537	H2A.Z	10 days	de-etiolated seedling (16h light/ 8h night)	1
16	SALK_069537	H3K27me3	10 days	de-etiolated seedling (16h light/ 8h night)	1
17	SALK_117411	H3K4me3	10 days	de-etiolated seedling (16h light/ 8h night)	1
18	SALK_117411	H2A.Z	10 days	de-etiolated seedling (16h light/ 8h night)	1
19	SALK_117411	H3K27me3	10 days	de-etiolated seedling (16h light/ 8h night)	1
20	Col-0	IgG	3 days	etiolated seedling	2
21	Col-0	H3K4me3	3 days	etiolated seedling	2
22	Col-0	H2A.Z	3 days	etiolated seedling	2
23	Col-0	H3K27me3	3 days	etiolated seedling	2
24	SALK_061267	H3K4me3	3 days	etiolated seedling	2
25	SALK_061267	H2A.Z	3 days	etiolated seedling	2
26	SALK_061267	H3K27me3	3 days	etiolated seedling	2
27	Col-0	IgG	3 days	etiolated seedling	3
28	Col-0	H3K4me3	3 days	etiolated seedling	3
29	Col-0	H2A.Z	3 days	etiolated seedling	3
30	Col-0	H3K27me3	3 days	etiolated seedling	3
31	50B_HR80	H3K4me3	3 days	etiolated seedling	3
32	50B_HR80	H2A.Z	3 days	etiolated seedling	3
33	50B_HR80	H3K27me3	3 days	etiolated seedling	3
