# Supplementary material for: The complex architecture and epigenomic impact of plant T-DNA insertions
Source: PLoS Genet. 2019 Jan 18;15(1):e1007819. doi: 10.1371/journal.pgen.1007819 (PMC6338467; doi:10.1371/journal.pgen.1007819)
Supplement: S9 Table — (XLSX) [file pgen.1007819.s009.xlsx]

## Sheet: S9 Table - Jupe et al T-DNA
S9 Table: TAIR10 reference histone domain coordinates.
line	type	gene	domain	chromosome	domain start	domain end
SALK_059379	deletion	AT2G45820	1	chr2	18863800	18864678
SALK_059379	deletion	AT2G45840	2	chr2	18870175	18870799
SALK_059379	insertion	AT2G36290		chr2	15210200	15210799
SAIL_232	inversion	AT1G32430	1	chr1	11704400	11706599
SAIL_232	inversion	AT1G33700	2	chr1	12215249	12215749
SAIL_232	insertion	AT5G38840	1	chr5	15554000	15555233
SAIL_233	insertion	AT5G38850	2	chr5	15555234	15555799
SALK_061267	insertion	AT1G32640	1	chr1	11798810	11800037
SALK_061267	insertion	AT1G32640	2	chr1	11800038	11800988
SALK_061267	insertion	AT1G23910		chr1	8450400	8451999
SALK_017723	insertion	AT5G11930		chr5	3844940	3845645
SALK_069537	insertion	AT5G23110		chr5	7772000	7772799
SALK_069537	insertion	AT3G46650		chr3	17185453	17187812
50B_HR80	insertion	AT3G57300		chr3	21201800	21202599
SALK_117411	insertion	AT3G53680		chr3	19896200	19899799
SALK_117411	insertion	AT3G01700		chr3	258879	259631
