# Supplementary material for: The complex architecture and epigenomic impact of plant T-DNA insertions
Source: PLoS Genet. 2019 Jan 18;15(1):e1007819. doi: 10.1371/journal.pgen.1007819 (PMC6338467; doi:10.1371/journal.pgen.1007819)
Supplement: S10 Table — (XLSX) [file pgen.1007819.s010.xlsx]

## Sheet: S10 Table - Jupe et al T-DNA
S10 Table: Genotyping Primer Sequences
Salk_059379
Insertion	Foward Primer Name	Forward Primer Sequence	Reverse Primer Name	Reverse Primer Sequence
Chr 1 (5mb)	Chr 1 (5mb) F1	CTTGGTCTGACTCTGAGCCG	Chr 1 (5mb) R	TGCAGTTCACTTACACCGCT
	Chr 1 (5mb) F2	TGCTCGGTCTGCTGTCAAAA	Chr 1 (5) R-WT	TGATGAAAACGAGGGAGGGC
Chr 2 (15mb)	Chr 2 (15mb) F1	GGAGTACGGTTTGGGTCAGG	Chr 2 (15) R	GACGTTGGAGTCCACGTTCT
	Chr 2 (15mb) F2	ACGGTTTGGGTCAGGATCAC	Chr 2 (15mb) R-WT	TCTCTCTCGCGCTCTCTCTT
Chr 2 (18mb)	Chr 2 (18mb) F1	CAACGGCAAGAGCTTTGGAC	Chr 2 (18mb) R	GACGTTGGAGTCCACGTTCT
	Chr 2 (18mb) F2	ACTCGTCTTTTGCTCCTCCG	Chr 2 (18mb) R-WT	CCCGTTGGGCCATTAGGATT
Chr 3 (20mb)	Chr 3 (20) F1	CGTGTGAGAGAGCAGAGCAA	Chr 3 (20) R	GCACTTATCCCCAGGCTTGT
	Chr 3 (20) F2	ATGACGTCACTGGCCAATGT	Chr 3 (20) R-WT	TGACGCTGCTTGGATTCCTT
Chr 4 (10mb)	Chr 4 (10) F1	AACTAGAGCCGAGCAAGCTG	Chr 4 (10) R	TAATGTGCCGTTCAGTGCAG
	Chr 4 (10 F2	AGCGAGAAGGATTAGCTACCA	Chr 4 (10) R-WT	CGGAAAAACCACCGTCGATG
SAIL_232
Insertion	Foward Primer Name	Forward Primer Sequence	Reverse Primer Name	Reverse Primer Sequence
Chr 1 (12.2 mb)	Chr 1 (12.2mb) F	GTTGGTTCGAATATGCTTGTCA	Chr 1 (12.2mb) R	CGTTACGGCTGAGTTACATCAC
	Chr 1 (12.2mb) F	GTTGGTTCGAATATGCTTGTCA	Chr 1 (12.2mb) R-WT	GCAATTACACATGGCCGTCC
Chr 1 (19.3mb)	Chr 1 (19.3mb) F	GCGCAAGACGTGACGTAAG	Chr 1 (19.3mb) R	CCAAATTCTGTGATATCCCCTACT
	Chr 1 (19.3mb) F-WT	CCAGGGTTAGTTCCGGCTTT	Chr 1 (19.3mb) R-WT	TGTTGATATCAGTTGCACACACA
Chr 3 (9.3mb)	Chr 3 (9.3mb) F	GCCAATCAATGTTATTCGTATGACG	Chr 3 (9.3mb) R	GTCGTTCTGGGCTCATGGAT
			Chr 3 (9.3mb) R-WT	AGTTGTTCATAGGTGACGGCT
Chr 5 (15.5mb)	Chr 5 (15.5mb) F	ACAAGCTGATCCTAATGAGCA	Chr 5 (15.5mb) R	AGGCTTATTCATTTTGACTTTTCGGA
			Chr 5 (15.5mb) R-WT	GAAGCCATAGGAGACGGTCG
Chr 5 (17.3mb)	Chr 5 (17.3mb) F	GTGCGCAAGACGTGACGTAA	Chr 5 (17.3mb) R	CACTGTCTTGTCATTCTTCTCATCT
	Chr 5 (17.3mb) F-WT	AGATGGGCCCGCCTTTTAAT	Chr 5 (17.3mb) R-WT	GGCGGATGATGAGATCACGT
Chr 5 (18.9mb)	Chr 5 (18.9mb) F	AGAACAGAGCTAAACATTGGCC	Chr 5 (18.9mb) R	TACGGCGTGATACGTTAGCC
	Chr 5 (18.9mb) F-WT	CAGCCAACGACCACTTCTCT	Chr 5 (18.9mb) R-WT
Chr 5 (20.4mb)	Chr 5 (20.4mb) F	ACTATAGCAGCGGAGGGTTG	Chr 5 (20.4mb) R	TGTCGCTAACATGCTACTGGA
	Chr 5 (20.4mb) F-WT	TTTGGAGGCTGAGAGCGAAG	Chr 5 (20.4mb) R-WT
Chr 5 (22.6mb)	Chr 5 (22.6mb) F	TCCATGAATATGCTTTTCTGAGC	Chr 5 (22.6mb) R	TGCCGGTCTTGCGATGATTA
			Chr 5 (22.6mb) R-WT	AGTTACGTTGAGCCGGTCTG
Salk_059379
Sample #	Sample Name	Forward Primer		Reverse Primer
1	Chr 1 HM TDNA	Chr 1 (5) F1	CTTGGTCTGACTCTGAGCCG	Chr 1 (5) R	TGCAGTTCACTTACACCGCT
2	Chr 1 Seg TDNA	Chr 1 (5) F2	TGCTCGGTCTGCTGTCAAAA	Chr 1 (5) R	TGCAGTTCACTTACACCGCT
3	Chr 1 70K TDNA	Chr 1 (5) F1	CTTGGTCTGACTCTGAGCCG	Chr 1 (5) R	TGCAGTTCACTTACACCGCT
4	Chr 1 HM WT	Chr 1 (5) F2	TGCTCGGTCTGCTGTCAAAA	Chr 1 (5) R-WT	TGATGAAAACGAGGGAGGGC
5	Chr 1 Seg WT	Chr 1 (5) F2	TGCTCGGTCTGCTGTCAAAA	Chr 1 (5) R-WT	TGATGAAAACGAGGGAGGGC
6	Chr 1 70K WT	Chr 1 (5) F2	TGCTCGGTCTGCTGTCAAAA	Chr 1 (5) R-WT	TGATGAAAACGAGGGAGGGC
7	Chr 2 (15) HM TDNA	Chr 2 (15) F1	GGAGTACGGTTTGGGTCAGG	Chr 2 (15) R	GACGTTGGAGTCCACGTTCT
8	Chr 2 (15) Seg TDNA	Chr 2 (15) F1	GGAGTACGGTTTGGGTCAGG	Chr 2 (15) R	GACGTTGGAGTCCACGTTCT
9	Chr 2 (15) 70K TDNA	Chr 2 (15) F1	GGAGTACGGTTTGGGTCAGG	Chr 2 (15) R	GACGTTGGAGTCCACGTTCT
10	Chr 2 (15) HM WT	Chr 2 (15) F2	ACGGTTTGGGTCAGGATCAC	Chr 2 (15) R-WT	TCTCTCTCGCGCTCTCTCTT
11	Chr 2 (15) Seg WT	Chr 2 (15) F2	ACGGTTTGGGTCAGGATCAC	Chr 2 (15) R-WT	TCTCTCTCGCGCTCTCTCTT
12	Chr 2 (15) 70K WT	Chr 2 (15) F2	ACGGTTTGGGTCAGGATCAC	Chr 2 (15) R-WT	TCTCTCTCGCGCTCTCTCTT
13	Chr 2 (18) HM TDNA	Chr 2 (18) F1	CAACGGCAAGAGCTTTGGAC	Chr 2 (18) R	GACGTTGGAGTCCACGTTCT
14	Chr 2 (18) Seg TDNA	Chr 2 (18) F1	CAACGGCAAGAGCTTTGGAC	Chr 2 (18) R	GACGTTGGAGTCCACGTTCT
15	Chr 2 (18) 70K TDNA	Chr 2 (18) F1	CAACGGCAAGAGCTTTGGAC	Chr 2 (18) R	GACGTTGGAGTCCACGTTCT
16	Chr 2 (18) HM WT	Chr 2 (18) F2	ACTCGTCTTTTGCTCCTCCG	Chr 2 (18) R-WT	CCCGTTGGGCCATTAGGATT
17	Chr 2 (18) Seg WT	Chr 2 (18) F2	ACTCGTCTTTTGCTCCTCCG	Chr 2 (18) R-WT	CCCGTTGGGCCATTAGGATT
18	Chr 2 (18) 70K WT	Chr 2 (18) F2	ACTCGTCTTTTGCTCCTCCG	Chr 2 (18) R-WT	CCCGTTGGGCCATTAGGATT
19	Chr 3 HM TDNA	Chr 3 (20) F1	CGTGTGAGAGAGCAGAGCAA	Chr 3 (20) R	GCACTTATCCCCAGGCTTGT
20	Chr 3 Seg TDNA	Chr 3 (20) F1	CGTGTGAGAGAGCAGAGCAA	Chr 3 (20) R	GCACTTATCCCCAGGCTTGT
21	Chr 3 70K TDNA	Chr 3 (20) F1	CGTGTGAGAGAGCAGAGCAA	Chr 3 (20) R	GCACTTATCCCCAGGCTTGT
22	Chr 3 HM WT	Chr 3 (20) F2	ATGACGTCACTGGCCAATGT	Chr 3 (20) R-WT	TGACGCTGCTTGGATTCCTT
23	Chr 3 Seg WT	Chr 3 (20) F2	ATGACGTCACTGGCCAATGT	Chr 3 (20) R-WT	TGACGCTGCTTGGATTCCTT
24	Chr 3 70K WT	Chr 3 (20) F2	ATGACGTCACTGGCCAATGT	Chr 3 (20) R-WT	TGACGCTGCTTGGATTCCTT
25	Chr 4 HM TDNA	Chr 4 (10) F	AGCGAGAAGGATTAGCTACCA	Chr 4 (10) R	TAATGTGCCGTTCAGTGCAG
26	Chr 4 Seg TDNA	Chr 4 (10) F	AGCGAGAAGGATTAGCTACCA	Chr 4 (10) R	TAATGTGCCGTTCAGTGCAG
27	Chr 4 70K TDNA	Chr 4 (10) F	AGCGAGAAGGATTAGCTACCA	Chr 4 (10) R	TAATGTGCCGTTCAGTGCAG
28	Chr 4 HM WT	Chr 4 (10) F	AGCGAGAAGGATTAGCTACCA	Chr 4 (10) R-WT	CGGAAAAACCACCGTCGATG
29	Chr 4 Seg WT	Chr 4 (10) F	AGCGAGAAGGATTAGCTACCA	Chr 4 (10) R-WT	CGGAAAAACCACCGTCGATG
30	Chr 4 70K WT	Chr 4 (10) F	AGCGAGAAGGATTAGCTACCA	Chr 4 (10) R-WT	CGGAAAAACCACCGTCGATG
Sail_232
Sample #	Sample Name	Forward Primer		Reverse Primer
1	Chr1_12.2_TDNA	Chr 1 (12.2mb) F	GTTGGTTCGAATATGCTTGTCA	Chr 1 (12.2mb) R	CGTTACGGCTGAGTTACATCAC
2	Chr1_12.2_WT	Chr 1 (12.2mb) F	GTTGGTTCGAATATGCTTGTCA	Chr 1 (12.2mb) R-WT	GCAATTACACATGGCCGTCC
3	Chr1_12.2_Sail59_TDNA	Chr 1 (12.2mb) F	GTTGGTTCGAATATGCTTGTCA	Chr 1 (12.2mb) R	CGTTACGGCTGAGTTACATCAC
4	Chr1_12.2_Sail59_WT	Chr 1 (12.2mb) F	GTTGGTTCGAATATGCTTGTCA	Chr 1 (12.2mb) R-WT	GCAATTACACATGGCCGTCC
5	Chr1_12.2_Sail107_TDNA	Chr 1 (12.2mb) F	GTTGGTTCGAATATGCTTGTCA	Chr 1 (12.2mb) R	CGTTACGGCTGAGTTACATCAC
6	Chr1_12.2_Sail10_WT	Chr 1 (12.2mb) F	GTTGGTTCGAATATGCTTGTCA	Chr 1 (12.2mb) R-WT	GCAATTACACATGGCCGTCC
7	Chr3_9.3_TDNA	Chr 3 (9.3mb) F	GCCAATCAATGTTATTCGTATGACG	Chr 3 (9.3mb) R	GTCGTTCTGGGCTCATGGAT
8	Chr3_9.3_WT	Chr 3 (9.3mb) F	GCCAATCAATGTTATTCGTATGACG	Chr 3 (9.3mb) R-WT	AGTTGTTCATAGGTGACGGCT
9	Chr5_22.6_TDNA	Chr 5 (22.6mb) F	TCCATGAATATGCTTTTCTGAGC	Chr 5 (22.6mb) R	TCCATGAATATGCTTTTCTGAGC
10	Chr5_22.6_WT	Chr 5 (22.6mb) F	TCCATGAATATGCTTTTCTGAGC	Chr 5 (22.6mb) R-WT	AGTTACGTTGAGCCGGTCTG
11	Chr5_15.5_TDNA	Chr 5 (15.5mb) F	ACAAGCTGATCCTAATGAGCA	Chr 5 (15.5mb) R	AGGCTTATTCATTTTGACTTTTCGGA
12	Chr5_15.5_WT	Chr 5 (15.5mb) F	ACAAGCTGATCCTAATGAGCA	Chr 5 (15.5mb) R-WT	GAAGCCATAGGAGACGGTCG
13	Chr5_18.9_TDNA	Chr 5 (18.9mb) F	AGAACAGAGCTAAACATTGGCC	Chr 5 (18.9mb) R	AGAACAGAGCTAAACATTGGCC
14	Chr5_18.9_WT	Chr 5 (18.9mb) F-WT	CAGCCAACGACCACTTCTCT	Chr 5 (18.9mb) R-WT	CAGCCAACGACCACTTCTCT
	End of Insertion
15	Chr1_19.3_TDNA	Chr 1 (19.3mb) F	GCGCAAGACGTGACGTAAG	Chr 1 (19.3mb) R	GCGCAAGACGTGACGTAAG
16	Chr1_19.3_WT	Chr 1 (19.3mb) F-WT	CCAGGGTTAGTTCCGGCTTT	Chr 1 (19.3mb) R-WT	TGTTGATATCAGTTGCACACACA
17	Chr5_17.3_TDNA	Chr 5 (17.3mb) F	GTGCGCAAGACGTGACGTAA	Chr 5 (17.3mb) R	CACTGTCTTGTCATTCTTCTCATCT
18	Chr5_17.3_WT	Chr 5 (17.3mb) F-WT	AGATGGGCCCGCCTTTTAAT	Chr 5 (17.3mb) R-WT	GGCGGATGATGAGATCACGT
19	Chr5_20.4_TDNA	Chr 5 (20.4mb) F	ACTATAGCAGCGGAGGGTTG	Chr 5 (17.3mb) R	TGTCGCTAACATGCTACTGGA
20	Chr5_20.4_WT	Chr 5 (20.4mb) F-WT	TTTGGAGGCTGAGAGCGAAG	Chr 5 (17.3mb) R-WT	TTTGGAGGCTGAGAGCGAAG
